# Supplementary material for: The association of hormone signalling genes, transcription and changes in shoot anatomy during moso bamboo growth
Source: Plant Biotechnol J. 2017 Jun 9;16(1):72–85. doi: 10.1111/pbi.12750 (PMC5785349; doi:10.1111/pbi.12750)
Supplement: Supplementary file 2 — Table S1 Selected genes and primers used in qRT‐PCR analysis. Table S2 List of genes that are differentially expressed in developing shoot. Table S3 The down‐regulated genes involved in shoot growth. Table S4 The up‐regulated genes involved in shoot growth. Table S5 The number of interaction genes. [file PBI-16-72-s002.xlsx]

## Sheet: Table S1
Supplementary table S1 Selected genes and primers used in qRT-PCR analysis.
PH01000256G0030F	CCGGACCTGATAAGCCTGAT
PH01000256G0030R	TCATGGGTTGTTGGGCATTG
PH01001866G0310F	TCCACCCATCTTGCAGCTTA
PH01001866G0310R	TCCCATCACTTGTGAACCCA
PH01002736G0020F	ACTTGCAGGCCTTCAGAGAT
PH01002736G0020R	TGTCAGTTCTTCCAGGCAGT
PH01001051G0170F	TTGTGCCGGGTTGTAACAAG
PH01001051G0170R	GTTAATGTAGGGCAGCGGTG
PH01004627G0080F	TGCCAATTATGTCGCTGAGC
PH01004627G0080R	GGTTACTCCCAGGACCAACA
PH01000029G0470F	GGTGATGTCCCTGCCTTCTA
PH01000029G0470R	GCTCGCCGGAATACTTCTTG
PH01001888G0390F	AACGCGAGGATCTACAACCA
PH01001888G0390R	ATGTTGGGGTAGAAGAGGCC
PH01001473G0140F	AGGGACAGTGTGAATCCTGG
PH01001473G0140R	GTTTTCTGCTGGGACTTGGG
PH01000526G0260F	TCAACCTGTGTACCGGAGTC
PH01000526G0260R	TGCAGCATTTCCTCTCTCGA
PH01000061G1920F	AACAAGAGGCTGAGCGAGAT
PH01000061G1920R	CCCGTACTTCCTCCATTGGT
PH01002237G0050F	CCTACCACCAAGACGTTCCT
PH01002237G0050R	TTGCAACGAACACTGCTGAA
PH01001473G0140F	AGGGACAGTGTGAATCCTGG
PH01001473G0140R	GTTTTCTGCTGGGACTTGGG
PH01000526G0260F	TCAACCTGTGTACCGGAGTC
PH01000526G0260R	TGCAGCATTTCCTCTCTCGA
PH01000057G1420F	GCAAGAAGGGCTTGTCTCAC
PH01000057G1420R	CATTTTGTTCGACCTGCTCA
PH01004171G0020F	CCTCCTTGACGGGTCCAAG
PH01004171G0020R	GAATGGTGGAGGACAGTTTG
TIP41F	AAAATCATTGTAGGCCATTGTCG
TIP41R	ACTAAATTAAGCCAGCGGGAGTG
The specific primers designed for moso bamboo genes and TIP41 gene were picked by using the Primer 3 software.
Pimer	Sequence
PH01000373G0290F	CATCCCCTCCTTCCACAACT
PH01000373G0290R	CGTGCATGATCTCCACAGTG
PH01001430G0250F	CTGCCAAGTTACCCGGTAGA
PH01001430G0250R	GACGGTGGATCGAGAGGTAG
PH01000182G0790F	ACGTCAGAGTGCCAGGTTAG
PH01000182G0790R	AGCCCGAGTTACCCAAGAAA
PH01000832G0520F	AAGCACTGAACAGCAACCAG
PH01000832G0520R	GCACTGTTCGTTGACCACTT
PH01002854G0180F	CCCTCCTTCACTAGTAGCGG
PH01002854G0180R	TGATGGTGGACAGTGCTTCT
PH01002744G0230F	CAACTGTTCAACTGGAGGCC
PH01002744G0230R	TGTTGCTGCTGACCTCTGTA

## Sheet: Table S2
List of genes that are differentially expressed in developing shoot.
Gene	CK	S1	S2	S3	S4	S5	S6	S7
PH01002972G0210	2738.8	1.30371	152.818	0.644777	52.6116	787.347	293.487	194.505
PH01000179G0630	1456.03	1.10752	53.9765	0.137119	72.3893	316.199	321.447	162.581
PH01004966G0010	184.594	0.233737	0.236475	0.109875	1.50311	2.01219	10.9495	23.7299
PH01000038G0510	371.879	0.565054	16.9034	0.197196	5.75363	61.2588	42.0264	52.3917
PH01000213G1410	80.4189	0	5.22759	0	1.74816	14.0383	5.38852	7.9436
PH01002972G0240	28.4645	0.0483194	4.61377	0.0368849	0.548358	22.3491	7.36355	6.24153
PH01002856G0240	78.5995	0.0756611	5.01055	0.042276	0.359681	11.0383	13.3525	20.9693
PH01001852G0020	58.3496	0.0731007	0.468603	0	0	3.4132	7.46953	22.5383
PH01000038G0470	450.554	1.26095	3.09539	0.0485017	3.34025	30.147	58.2804	75.4264
PH01000437G0190	457.772	1.90881	11.2479	0.810556	2.43483	12.2337	30.1754	34.707
PH01001078G0280	83.3057	0.0552236	3.41455	0	2.25454	16.7932	19.756	27.6981
PH01000115G0040	712.523	2.55425	19.0722	0.267955	9.25459	107.166	125.853	150.675
PH01000213G1380	115.976	0.415244	2.15901	0.0283878	10.0124	13.0552	21.0911	24.2612
PH01001464G0070	14.3416	0.0158078	0	0	0.0440321	0	0	0.2294
PH01000115G0020	229.757	0.797085	0.381521	0	0.625814	10.7466	31.0912	43.3593
PH01000361G0040	733.036	1.77515	27.1354	7.83841	11.0654	84.9986	104.348	144.453
PH01001078G0420	443.931	2.34957	8.34851	0.104906	95.1349	84.0952	159.687	140.382
PH01006452G0030	6.85133	0	0	0	0	0.052108	0.0239772	0.139955
PH01003158G0110	215.286	1.44011	1.04903	0.106345	0.682628	4.73268	5.63433	6.63926
PH01000975G0330	108.751	0.672396	3.5793	4.86722	27.8076	1.81345	110.728	93.4249
PH01001430G0430	23.3207	0	0.12107	0	0	0.0407298	1.53022	3.41102
PH01001496G0260	20.4515	0.0584106	1.35104	0	0.0293465	3.81112	4.25736	16.2206
PH01000300G0810	57.7189	0.483648	7.303	0.971673	3.46798	46.1527	53.0046	37.2232
PH01002069G0200	36.5708	0.294102	0.0221461	0	0.0438464	0	0.202746	0.570591
PH01001115G0280	79.8787	0.654192	0.280497	0.151291	15.4709	4.28182	11.6583	10.9645
PH01000173G1010	61.1576	0.773889	0.71365	0.438016	1.77215	2.97838	11.0077	25.5018
PH01001976G0240	202.232	1.8307	34.8574	10.7162	10.0356	126.329	151.525	165.024
PH01001494G0180	16.6383	0.046583	0.101098	0.0925656	1.89907	0.703514	8.71078	8.37439
PH01000179G0720	14.4144	0	0.11558	0.0290109	1.39519	0.490942	4.77424	2.33155
PH01000644G0440	10.2357	0	0	0	0.0217022	0	0	0
PH01000310G0500	145.502	1.41083	11.4495	0.349941	70.1876	80.945	40.0156	102.087
PH01000052G0540	818.006	7.49689	62.392	2.84845	105.239	174.416	272.442	274.171
PH01001558G0360	7.83586	0	0	0	0	0	0.045582	0.543034
PH01001228G0390	15.8994	0.0315848	0.511182	0	0.341079	0.461705	2.80558	11.4567
PH01000487G0320	60.7031	0.45104	2.4494	1.57943	1.46436	1.12746	8.3385	15.8335
PH01001474G0270	16.3964	0.0968631	0.255271	0.374455	0.767694	0.164564	1.24479	5.19674
PH01001400G0040	42.6201	0.423902	0.371659	0.0502404	0.499073	1.86539	1.54891	3.49097
PH01000395G0010	112.625	1.25477	1.05063	1.0508	22.8116	2.37827	5.66823	18.4964
PH01004591G0080	70.0532	0.806777	2.42185	2.61429	0.439076	2.23102	9.19014	18.1991
PH01003361G0120	5.75544	0	0	0	0	0	0	0.0166998
PH01000418G0700	14.2026	0	0	0	0.354477	0.0364561	0.0420753	0.0884035
PH01003206G0160	778.998	8.99563	6.49051	1.09825	0.925644	58.9489	79.3921	93.337
PH01000028G1160	82.9657	1.01254	1.83161	0.698863	8.24748	7.44409	13.5465	22.0982
PH01000303G0700	11.3763	0.067749	0.964664	1.61632	0.384263	0.543595	0.172697	0.52135
PH01001554G0110	9.51001	0	0.0297161	0.0270898	0.0860959	0.05846	0.702208	6.97692
PH01000068G1240	197.735	1.86089	0.645839	0.636801	0.992215	2.36795	4.71694	21.8298
PH01000172G0740	7.78006	0.0247052	0.0543061	0	0	0	0	0.170044
PH01001976G0140	37.3237	0.200784	0.0697968	0.191507	0.211885	0.218434	0	1.05521
PH01001295G0130	9.38907	0.0835618	0.710021	0.870235	0.348377	0.350874	0.773545	1.3181
PH01001746G0190	52.0882	0.698173	0.816801	0.234688	4.74894	0.770291	13.1907	16.6511
PH01003751G0200	17.0386	0	0	0	0	0	0	0.157178
PH01000528G0250	13.3731	0.183111	0.122991	0.459226	0.390174	0.107134	0.231449	2.49045
PH01003930G0050	26.7778	0.334511	1.00583	0.138948	0.427952	2.11993	2.65479	12.821
PH01000284G0940	6.02701	0.0311668	0.0550636	0.119933	0.0920393	0.055398	0.319441	1.65958
PH01001923G0070	6.31598	0	0	0	0	0	0	0
PH01000497G0760	18.9138	0.227569	11.4623	15.796	8.68363	9.25669	42.6281	97.5662
PH01002946G0130	6.93703	0.0227598	0.0798956	0.0739439	0.0532475	0.0811198	0.0934329	0.0984361
PH01000152G1100	56.9841	0.98076	6.39002	0.341778	0.545091	37.9174	41.0805	47.0488
PH01000670G0270	11.6225	0.0812156	0.59863	0.0498621	0.0831076	3.47476	3.74755	6.86247
PH01001650G0070	19.1383	0.287927	1.0196	0.924446	0.530291	1.49659	2.79593	5.36336
PH01000129G0800	6.81596	0.0698083	0.238792	0.277364	0.406497	0.425332	1.37821	0.544804
PH01000582G0560	11.3331	0.159763	0.600375	0.505258	0.421373	0.265379	1.81504	1.78148
PH01000186G1080	123.972	2.35633	22.9068	10.3569	10.3234	28.6799	39.056	49.9704
PH01001528G0360	6.95257	0	0.0769773	0.0236016	0.0261463	0.0269355	0.0314083	0.162572
PH01000498G0790	3.51027	0	0	0	0.0185034	0	0.0210237	0.0224088
PH01000009G2680	75.8011	1.44212	6.03974	2.81605	47.8917	17.9778	62.2509	75.7694
PH01000182G0920	11.9369	0.134641	0	0.070089	0.0502833	0.949654	0.762016	2.14734
PH01000005G1260	4.47184	0.0299056	0.0398866	0.0550851	0.26829	0.057175	0.130108	2.45433
PH01003819G0090	3.42224	0	0.0174393	0.0321971	0	0.0171782	0.0196311	0.0206933
PH01002840G0180	652.962	13.2135	8.97814	8.3414	13.0473	24.167	37.3997	51.3571
PH01000515G0230	5.10652	0	0.114714	0	0.0278328	0	0.511051	0.99235
PH01000433G0890	7.10144	0	0.0738648	0.137295	0	0	0.127705	3.33423
PH01003768G0010	77.1566	1.73119	0.0291363	0.107849	0.0582243	1.05202	1.218	9.249
PH01001155G0390	5.46983	0.0263611	0.049083	0.0283033	0.0241815	0	0	0.113702
PH01000342G0690	177.742	4.25419	10.581	4.90245	11.3617	21.2447	33.7579	38.9811
PH01000152G0240	101.982	2.52122	1.14253	2.00745	2.64384	3.01013	3.28249	3.63589
PH01002856G0160	7.4053	0	0.118459	0	0	0.591231	1.80578	1.87797
PH01005823G0030	30.3627	0.658757	0.380486	0.190476	1.23677	0.666758	1.92327	3.87399
PH01000121G0340	19.0611	0.475265	0.612591	0.413017	0.57324	0.769337	1.8672	1.75043
PH01001681G0100	263.363	6.70835	15.2421	3.55824	50.8514	60.5558	127.781	71.7977
PH01002205G0140	33.313	0.834561	3.21384	2.85145	1.596	3.39201	5.44558	3.45457
PH01000298G0100	157.099	4.21859	18.4338	3.64648	46.1423	123.414	177.392	99.3527
PH01004422G0110	49.5728	1.42865	0.477689	0.13363	0.471929	1.90579	2.82142	7.45604
PH01000075G0200	23.4405	0.575889	0.933101	0.52533	1.68249	1.35638	3.94711	4.8241
PH01005053G0070	13.1833	0.365474	2.86504	2.24662	4.41685	2.49785	1.01897	0.360409
PH01000064G2020	122.378	3.57	10.7322	10.1541	7.93538	8.82434	32.0568	44.2895
PH01003072G0190	6.3781	0.116879	0.0249947	0	0.352587	0.0252139	0.0819008	0.372156
PH01005477G0050	10.6572	0.267979	1.20749	1.21287	0.947593	0.615649	1.81164	2.07392
PH01002148G0300	11.7228	0.270931	0.0523382	0.0725689	0.130472	0.210445	4.39915	14.1726
PH01001459G0090	57.6653	1.77657	1.78337	3.29601	1.57047	1.29231	3.12611	18.7913
PH01001245G0190	20.0092	0.656399	1.71036	0.373595	0.238775	2.57405	6.01169	9.30753
PH01000158G0690	7.70803	0.200682	0.412693	0.589771	0.655902	0.802503	0.935447	0.474436
PH01000075G0960	6.33193	0	0	0	0	0	0.0577847	0.0586697
PH01000028G0610	1.41227	0	0.048223	0.0691576	0.105796	0.0622886	0.175307	4.139
PH01000178G0580	2.84474	0	0	0	0	0	0	0.0538464
PH01001042G0500	133.401	4.47061	20.0515	7.20351	8.44158	48.6284	82.0541	137.951
PH01002603G0250	4.87703	0.0779452	0.297369	0.36683	0.129535	0.415765	0.597049	1.24631
PH01000427G0180	10.7312	0.113131	0.900658	1.02417	0.228019	1.35851	3.94839	2.27511
PH01004260G0140	33.306	1.04714	6.84375	0.53953	5.23009	38.5225	50.5546	70.5943
PH01000721G0480	16.1647	0.607577	0.120129	0.158819	3.85655	0.0832493	1.04366	1.44911
PH01001587G0110	167.155	6.32304	0.157811	0.361559	8.15854	0.647493	25.1479	55.2368
PH01000064G2100	56.013	1.66492	0	0.0251853	0.0808778	0.0842495	0.643447	11.3759
PH01000490G0970	5.3998	0.164631	0.100268	0	0	0.696191	0.859094	1.25033
PH01004293G0020	3.41849	0.0285153	0.344844	0.324114	0.107876	0.449825	0.1575	0.249589
PH01003702G0100	1.58823	0	0	0	0	0.0341399	0.0195277	0
PH01000158G0210	273.906	10.8838	59.0647	25.2359	92.2889	140.483	210.999	169.395
PH01000086G1210	3.18033	0.092695	0	0	0.0308456	0	0.161885	0.679891
PH01000286G0980	21.0761	0.878285	0.595503	0.677889	0.787156	0.731314	0.214475	2.09378
PH01003092G0270	1.42522	0	0	0	0.0696285	0	0	0
PH01000584G0130	19.4134	0.919249	2.05955	2.8348	2.62316	1.38901	7.62518	16.4643
PH01004522G0070	80.0693	3.65134	16.2898	10.4173	7.92518	22.2031	41.0039	65.8536
PH01152109G0010	9.77339	0	0.0928326	0	0	0	0	0
PH01000161G0070	2.77729	0.102016	0.902104	1.06571	0.183383	0.438234	0.808423	7.25133
PH01004563G0010	12.5111	0.562124	1.01745	1.04468	2.42365	0.657267	7.81758	8.11644
PH01000147G0010	46.4886	2.18079	26.3152	26.1856	7.18132	11.9347	14.4944	58.5116
PH01000055G1400	2.56449	0.0273078	3.6368	2.36998	1.10471	0.152431	0.99934	3.98953
PH01001233G0470	16.3622	0.825856	0.690301	0.436268	0.609136	0.671872	0.257289	3.9152
PH01000382G0190	7.80249	0.373121	0.272852	0.332491	0.165803	0.491447	0.868748	3.45087
PH01000044G0460	5.17524	0.199401	1.98039	2.43391	0.538726	1.0276	1.86052	3.16425
PH01003558G0070	147.159	7.45398	124.256	111.707	62.5709	128.963	160.35	413.656
PH01000450G0760	20.4043	0.665972	13.0908	20.8045	36.7262	6.8175	28.566	40.7554
PH01000724G0640	4.00032	0	0	0	0.0354999	0.0355279	0	0.100865
PH01046991G0010	12.2352	0.417719	0.798511	0.733191	0.489494	0.62136	0.657667	2.88536
PH01007432G0010	40.7569	2.24895	8.80793	0.465667	14.3178	35.4727	26.4596	17.5125
PH01000436G0200	2.77798	0	0	0	0	0	0	0
PH01000622G0670	10.6724	0.545497	0.180455	0.0942014	2.40574	0.20501	0.890241	1.39055
PH01001090G0020	2.40937	0	0	0	0	0	0	0
PH01001810G0170	20.3167	1.10828	10.4674	13.1357	2.75112	3.53859	4.367	8.53481
PH01000656G0710	27.9682	1.60049	5.03372	1.77201	3.69834	11.8679	14.4809	26.7191
PH01004624G0130	106.87	5.76829	18.5721	7.89992	31.9751	48.7507	45.6064	47.1181
PH01000191G0410	2.5385	0.0485222	0.134427	0.124571	0.0322495	0.225621	0.258984	0.0776976
PH01001462G0230	72.8211	4.68347	1.52775	2.06517	9.1173	1.85122	13.2518	62.9124
PH01003741G0040	14.5112	0.841505	2.32373	3.73483	0.763226	1.01138	2.34448	1.87417
PH01004721G0070	0.860931	0	0	0.0107189	0.0343424	0.0230604	0.0160902	0.111507
PH01000360G1030	389.96	20.7031	27.9805	3.29637	86.8712	118.056	134.838	99.4868
PH01004379G0050	7.7102	0.345137	1.1519	0.526424	1.34594	0.638449	2.07999	3.18696
PH01000058G1310	4.24811	0.215598	0.988113	0.961365	1.02027	1.97927	2.53262	4.4685
PH01000317G0520	2.37021	0.0989021	0.0375028	0.0174488	0.0364974	0	0.0623265	0.0662086
PH01000448G0590	70.2154	4.33394	6.74441	5.67238	5.63186	6.80696	6.10704	16.3111
PH01000261G1090	4.67076	0.262916	0.428378	0.490101	1.39708	0.278383	0.842345	2.3887
PH01000569G0700	33.162	2.06851	4.01379	3.70147	2.20443	3.84137	6.81906	5.04535
PH01004075G0030	8.6821	0.314482	0.190298	0.0572631	21.5127	0.264446	27.3913	22.9014
PH01000147G0060	8.0175	0.158448	0.236682	0.142816	0.398871	0.0832136	0.870076	1.30473
PH01000086G1220	1.9998	0.0255674	0.0273567	0	0	0	0	0
PH01004890G0020	30.9868	1.96833	0.293318	0.594824	0.502981	2.30299	3.50034	12.1236
PH01000999G0470	57.6982	2.56856	8.68643	8.14244	3.35497	5.03646	2.95594	4.05325
PH01002950G0020	135.488	8.44318	49.0548	16.6994	52.1161	125.203	105.439	104.645
PH01001772G0400	5.25565	0.323227	0.377991	0.232533	0.912563	0.486216	0.339706	47.7009
PH01000101G1220	1.04944	0.0142913	0	0.0296239	0	0	0	0.297145
PH01000410G0480	77.3129	5.25691	22.928	12.4784	48.2833	38.995	65.0058	60.3775
PH01000028G1170	38.5194	1.55342	3.48424	1.99919	10.0392	8.01082	11.7598	10.119
PH01000046G0010	59.8807	4.20897	6.08964	4.99464	6.37884	22.4496	44.6397	53.3739
PH01006268G0010	19.0632	1.56812	9.24276	3.955	54.6862	21.0542	46.9067	44.7665
PH01000003G0100	4.895	0.242117	0.423203	0.29476	0.240991	0.887669	2.44563	4.54524
PH01000243G0230	51.864	3.6374	9.19616	8.20171	12.8188	9.26816	13.5721	15.9798
PH01157289G0010	48.6145	0	26.9038	26.6432	6.90789	5.10932	13.0198	5.86737
PH01001092G0040	40.4024	3.02868	16.213	8.08034	11.4122	20.5784	33.7106	31.1419
PH01001600G0280	2.12458	0.107623	0.0842004	0.175625	0.0606251	0.121402	0.13733	0.0980692
PH01000909G0340	2.40464	0.110958	0	0	0	0.0206112	0.0717893	0.0750708
PH01000589G0300	38.4971	2.89413	2.68037	2.17361	16.8773	4.00084	17.8894	25.8433
PH01000253G0680	12.9902	1.02796	1.03356	0.876886	2.69418	1.12978	1.85787	6.33923
PH01000485G0330	5.7207	0.287197	1.1581	0.631932	4.14088	1.13432	3.06321	3.19095
PH01004145G0120	5.56248	0.399891	0.0891302	0.102796	1.90624	0.583983	0.833491	1.1933
PH01000225G0780	2.53597	0.107242	0.58645	0.687488	0.917033	0.268434	0.671572	2.60496
PH01006153G0020	1.42729	0	0.817148	0.641845	3.27238	0.25465	0.616146	0.308094
PH01000003G4260	66.2242	5.22925	4.30372	3.75522	3.35466	4.34278	7.67971	8.222
PH01000667G0350	2.65215	0.155263	1.30231	1.81388	0.234804	1.22897	0.925434	0.675875
PH01004601G0120	0.441931	0	0.00995319	0	0	0	0	0
PH01001214G0480	11.1439	0.990288	3.44868	2.12034	3.76889	5.83065	5.18113	10.1332
PH01001160G0380	3.72242	0.289428	0.257353	0.464663	0.406893	0.708974	0.278654	0.0367565
PH01000041G1200	3.77914	0.0646555	2.4797	1.86526	29.465	0.645775	24.2596	299.693
PH01001228G0480	1.70705	0.0327289	0.0197642	0.136665	0	0.0380509	0.0435504	0.0458991
PH01001325G0480	2.44381	0.130545	0.0928968	0.31926	0.303969	0.0956147	0.71683	0.575848
PH01000595G0290	6.24926	0.54879	3.68481	3.35009	2.64233	2.80104	2.49906	3.94274
PH01001696G0040	2.05016	0.0748551	3.7199	2.60509	0.541689	1.79839	4.34617	3.19396
PH01000244G0120	1.13404	0	0	0	0	0	0.0264082	0.029114
PH01001986G0070	2.27456	0.0495689	0.0436756	0.159007	0.128383	0.176966	0.636323	4.4321
PH01002628G0180	0.992744	0	0	0	0	0	0	0
PH01000008G2960	70.9693	5.92028	23.8422	5.55491	21.1255	59.3812	37.4386	34.8404
PH01002628G0060	3.54585	0.192988	0.057078	0.105368	0.367064	0.0544596	0.739429	0.365734
PH01001241G0050	0.980707	0.0374516	0.0460191	0.113566	0.150412	0.120875	0.103588	0.127498
PH01000365G0050	31.1679	2.57159	3.59369	3.56196	2.88858	5.90149	5.15657	6.26385
PH01001426G0240	120.57	9.75447	0.878691	0.833487	1.07025	4.01947	4.14701	7.52615
PH01000882G0420	10.7528	0.741136	5.92009	4.46736	4.20821	1.91279	16.6251	100.642
PH01004305G0060	8.95359	0.849777	0.940546	0.852738	1.61928	0.46757	0.864485	2.45787
PH01001459G0190	12.7299	0.800753	1.56259	1.61863	1.15149	1.54898	1.79358	2.75553
PH01000577G0140	0.714569	0.0308079	0.110545	0.133175	0.539761	0.0559385	0.643481	0.624511
PH01002872G0150	2.21834	0.161182	0.509738	0.0714176	0.57603	0.101017	0.404141	0.367985
PH01001664G0400	112.815	10.2947	2.23618	2.20173	16.4291	5.57125	15.2468	14.9889
PH01001902G0090	13.8052	1.38954	8.48594	8.36226	4.60826	4.62324	7.00426	7.02365
PH01000000G1660	23.8512	2.3226	1.76151	1.73943	1.80846	4.83084	4.37837	7.62477
PH01004766G0040	0.498178	0	0	0	0.0133696	0.0268216	0	0.064644
PH01002075G0050	6.44788	0.610492	7.39393	4.81561	6.38434	12.0459	12.6393	9.69684
PH01000289G0640	104.427	9.83649	6.48644	5.1032	36.2953	14.248	39.5932	47.4532
PH01000433G0870	12.3855	1.25233	0.23068	0.389959	0.582092	0.860542	0.516432	1.2977
PH01001616G0090	10.8368	0.614531	1.11711	1.25466	7.57498	1.14864	4.64385	5.65416
PH01000090G0510	34.3836	6.15107	6.62802	9.90244	3.95372	4.77946	6.28958	36.5496
PH01003819G0180	1.10915	0.0243289	0.0259598	0	0	0.0269723	0	0.323103
PH01001641G0420	41.3018	4.28872	8.34118	3.5568	109.953	38.4373	38.906	34.066
PH01001027G0090	2.82313	0.264366	0.93882	1.28277	0.817202	0.37005	0.893047	3.05661
PH01000633G0720	9.34893	1.04287	13.2927	9.62654	11.0505	19.842	24.387	22.5033
PH01001384G0110	0.820389	0.0380354	0.0305306	0	0.0150685	0.0150645	0.0346932	0.0364346
PH01001486G0290	0.81511	0	0.0591315	0	0	0	0	0.0982199
PH01002422G0220	0.660683	0.0309871	0.0205623	0	1.56968	0.333596	1.91308	1.75057
PH01144128G0010	87.3656	10.3515	23.7827	14.0502	46.6201	69.3949	68.3292	63.686
PH01000139G1100	23.7822	2.68611	5.74275	4.65527	23.4428	7.5643	29.2811	30.5348
PH01004482G0060	7.31373	0.395654	1.46151	0.665244	0.5233	0.216319	16.5814	286.806
PH01001477G0210	13.3536	4.58131	5.54367	6.48827	4.90588	4.57281	6.61229	3.4632
PH01000001G1870	0.90103	0.0655093	0.719912	1.58288	0.249412	0.283749	0.361732	4.96855
PH01000343G0330	2.40528	0.163188	0.259863	0	0.285135	0.720602	0.41756	1.54731
PH01000968G0510	52.4435	6.12719	2.51521	2.58569	6.10106	3.85063	8.61657	12.8049
PH01000881G0230	10.9208	1.35033	0.728584	0.691965	1.74106	1.08169	1.57208	1.52004
PH01000027G1390	49.7391	5.38723	4.91042	3.91194	11.0959	10.9913	21.5646	23.7365
PH01000149G0250	33.051	3.98422	48.7231	26.6256	16.1421	15.9822	26.9186	19.15
PH01002345G0010	0.724322	0	0	0	0	0	0	0
PH01001986G0360	0	49.1277	64.3447	63.3899	13.0129	25.9303	5.01518	2.46438
PH01000201G0400	0	41.4522	37.4259	31.7133	19.171	16.7502	10.6606	11.9661
PH01005012G0090	0	31.0845	11.7698	21.2587	6.23775	9.18976	3.41051	3.52378
PH01000038G2070	0.0625311	52.4558	24.7944	31.9177	9.65531	12.0794	4.15108	3.141
PH01000724G0700	0.0818374	39.7106	50.805	51.68	14.172	51.4385	6.65208	2.98432
PH01000373G0290	0	31.6913	13.9616	14.8597	13.9599	10.3682	5.55518	2.00196
PH01000002G0230	0	10.4107	0.984094	1.29789	0.315423	1.46773	0.0377928	0.0119556
PH01000676G0500	0	24.7978	3.91498	4.50605	3.31272	8.42836	1.35615	1.32148
PH01000030G0570	0.0671701	36.4215	19.5387	23.817	1.77895	14.0474	1.50047	0.69373
PH01001179G0470	0	30.1441	9.59668	10.6073	6.75817	8.40975	1.26751	0.833697
PH01000331G0370	0.0776024	21.3243	37.3464	45.3287	8.86358	28.8953	8.29775	5.54209
PH01001792G0060	0.107112	27.6263	6.13897	4.71807	11.4893	17.0185	14.4464	7.04329
PH01003226G0090	0.0544732	30.9013	9.21036	11.845	6.03142	7.41883	3.04769	1.8197
PH01000118G0030	0.0288785	20.8542	33.721	43.2544	11.328	26.4211	52.5123	105.731
PH01000538G0420	0.0262772	15.3894	3.78519	4.64243	4.16657	1.53655	0.924229	0.631179
PH01000319G0250	0.0367001	20.4618	5.34122	6.71602	1.13496	5.79346	1.14395	0.321807
PH01000077G0230	0	7.82465	9.46745	11.6187	6.2954	8.68368	3.0542	2.49924
PH01000322G0350	0.0386049	11.4134	15.2426	15.8348	4.36276	9.83322	8.9706	7.12526
PH01000000G4410	0	8.03501	2.25702	2.43869	3.29544	2.54735	0.184322	0.235971
PH01003820G0150	0.135652	18.5326	18.095	18.129	3.97453	13.3845	3.49152	1.94248
PH01000205G0750	0.217708	25.4924	30.6606	36.1997	36.0896	30.2928	21.285	19.1388
PH01000057G1420	0	4.55053	1.44225	1.91784	2.22388	3.11133	0.409507	0.393739
PH01000516G0220	0	13.3117	36.554	41.6566	39.0873	26.7228	14.4257	5.19543
PH01000355G1080	0	12.3541	14.0568	15.6439	5.75805	18.2294	13.3633	7.76347
PH01003159G0070	0.0312279	11.6176	28.9114	27.3893	38.4194	24.5059	20.8877	12.003
PH01000658G0080	0.196836	5.71403	22.6293	23.2584	10.0063	15.2767	12.9629	11.2996
PH01000370G1230	0	9.58962	0.632103	0.456117	0.272275	0.498371	0.041481	0.0302547
PH01001222G0340	0.0244785	8.43157	5.83913	4.15794	1.51801	2.48739	2.4063	27.807
PH01003096G0200	0.0127305	4.02429	2.63314	3.41913	1.71186	3.97385	1.33102	1.21972
PH01000134G0740	0	7.71834	22.964	19.8842	24.9622	11.419	11.6365	4.12904
PH01004228G0040	0.0231671	6.34884	3.01004	4.3676	0.956848	1.28117	0.332577	0.353794
PH01000408G0220	0.0857689	14.0622	6.23851	7.96172	2.13417	14.2593	2.56031	1.23789
PH01000439G0830	0.0412399	7.10581	10.097	10.0864	6.15122	5.63817	2.57124	1.04216
PH01000734G0290	0	4.82962	8.56675	9.29074	3.31039	4.30555	2.2514	0.937064
PH01000002G3060	0.223262	13.3958	11.1637	9.93703	12.9892	15.5865	7.35008	2.42246
PH01000173G0130	0.0492796	6.4099	16.2886	16.2382	10.9197	11.2315	3.32508	1.6168
PH01004323G0080	0.321663	20.3599	12.5574	15.1499	26.7996	8.20066	2.07458	2.54574
PH01000200G0300	0	5.80177	2.61577	3.55375	1.33476	2.43434	0.214849	0.107947
PH01000291G0470	0.364314	18.7756	41.5163	48.8939	37.4951	38.425	124.339	122.729
PH01000339G0320	0.0416501	6.51732	1.7134	2.35866	0.724308	2.45714	0.329725	0.114465
PH01002585G0080	0.0144308	2.81171	1.29008	1.01911	1.3436	0.970893	0.305325	0.117859
PH01000167G1050	0.0760736	8.14924	4.95443	4.94448	4.07335	5.45835	2.42931	1.70823
PH01001137G0630	0	5.51908	4.81599	5.80139	1.78322	3.87678	0.997564	0.88332
PH01000068G0090	0.277637	16.1665	36.3168	36.2425	14.4741	17.267	23.6827	20.035
PH01001187G0210	0	2.81316	7.3443	8.31506	3.65541	7.45837	6.82401	2.97139
PH01001692G0030	0.619479	23.8411	19.9676	22.0203	16.1691	13.1721	10.6589	6.87519
PH01005193G0070	0.313213	14.715	34.4028	36.0642	22.268	27.8135	23.5332	15.7825
PH01000238G0840	0.0360815	5.36718	1.68541	1.51477	0.636785	1.67019	0.935889	0.586709
PH01000636G0110	0.000280875	1.70195	0.38902	0.787889	0.922397	0.814926	0.53427	1.00274
PH01000943G0590	0.0308732	2.43856	4.10102	5.93776	0.998531	4.74277	0.622051	0.274075
PH01003003G0170	0.588169	32.2745	1.67126	1.26329	1.52132	1.59981	3.07159	0.15866
PH01004134G0130	0.619239	20.0949	34.8473	30.0471	18.1721	21.7425	15.5825	12.147
PH01000214G1110	0.0734941	4.80697	14.4526	15.355	13.0406	9.32632	11.5453	1.86178
PH01001184G0380	0.15524	8.09386	3.1255	2.74245	2.87845	2.20482	1.14138	0.550857
PH01000059G2190	0	3.05095	3.35876	6.31213	0.665317	3.01848	2.00222	4.41626
PH01001344G0260	0	3.27084	5.17902	3.93998	1.39391	4.56878	3.59097	2.21355
PH01006426G0020	0.0684068	4.38738	5.85066	5.66455	2.62562	4.21119	2.9825	2.45019
PH01000727G0540	0	3.60029	2.98006	3.62317	1.76768	6.42286	0.830673	0.399627
PH01004048G0080	0.500464	13.7117	24.3074	15.687	22.9151	18.1288	9.20016	13.5318
PH01001001G0210	0.180128	7.28665	12.6415	14.6092	1.63362	7.78507	1.67748	1.57789
PH01000025G1630	1.66038	46.9058	33.4206	46.5642	21.2775	12.0165	11.1575	25.7006
PH01001154G0590	1.7922	41.4448	63.5136	77.177	16.2187	49.6389	40.3977	54.975
PH01001221G0230	1.14631	29.7851	6.45186	7.55653	5.7262	3.80983	2.53487	2.18074
PH01000025G0100	0.0865552	4.90027	3.09373	3.58247	2.50791	1.1817	0.65806	1.30687
PH01000068G0110	0.182878	8.47995	7.89608	7.88583	14.7645	6.7919	17.4299	16.2353
PH01004553G0080	0.326527	9.15418	7.87337	8.42714	5.81314	11.4059	3.50217	2.4063
PH01003627G0110	0.400919	9.6114	13.3527	15.4483	7.60929	7.13484	9.98377	3.88655
PH01000080G0420	0.224442	5.89241	4.97952	4.92887	3.1964	3.57118	1.74214	0.893317
PH01000077G0950	0.127184	4.57511	1.2658	1.69831	1.09222	0.96778	1.20494	0.219303
PH01000065G0180	5.46881	105.742	49.5907	57.5527	74.6517	48.4654	44.7212	26.9878
PH01000660G0240	0.390426	7.88901	4.67061	3.57028	2.09059	7.06759	2.70545	3.20045
PH01001870G0190	0.75277	12.7343	7.0538	7.14022	9.95006	8.06033	9.63879	6.85738
PH01000413G0700	0.0492707	3.53802	2.58182	3.70382	2.22522	2.44393	1.10454	1.0245
PH01000160G0870	0.0379523	2.44917	2.03799	2.3758	1.46727	5.78396	0.648134	0.999898
PH01004001G0150	0.169261	3.33962	7.79278	10.3433	1.82375	8.39149	2.8691	2.10342
PH01000271G0830	0.682118	11.5119	15.1828	14.09	9.68802	4.93248	5.87408	4.40685
PH01000757G0560	0.548499	11.3336	1.78173	0.301979	28.7379	1.87283	1.0572	1.16195
PH01000031G0270	0.279444	4.54452	8.09459	8.47523	1.97462	2.99466	2.48973	3.15969
PH01002966G0060	0.799411	11.5979	34.9865	28.3181	13.9635	24.3058	20.3091	11.8289
PH01001779G0420	2.18506	30.5423	19.5252	25.2458	1.33122	7.97424	1.82641	2.01911
PH01002226G0130	2.09805	26.2783	24.4153	31.4232	9.72792	12.299	6.52578	2.13669
PH01003770G0040	0.085738	4.64628	6.63005	6.71912	2.16077	5.85217	1.42772	0.520869
PH01000025G1600	8.18222	101.74	116.488	151.406	122.793	126.72	115.372	137.593
PH01001391G0220	0.51195	7.26015	10.0165	10.2082	7.9011	8.31641	6.05946	5.16031
PH01005037G0050	3.22733	41.1924	99.6331	96.1029	116.543	51.1371	109.592	54.3804
PH01001683G0200	3.37987	42.244	38.3467	34.788	15.9056	21.7382	15.568	12.3056
PH01001671G0060	0.824316	10.0242	1.11085	1.15358	4.30628	7.21474	1.09369	1.02672
PH01001056G0300	0.0788206	1.51194	3.61747	3.10093	0.719933	4.54861	4.11856	4.15525
PH01001092G0280	1.4142	17.2904	12.2358	12.1521	13.5999	11.4899	7.47753	7.52266
PH01001201G0540	0.698916	5.32666	1.04887	1.63704	1.14476	1.95862	0.599155	0.669754
PH01000991G0110	0.0701543	1.33936	10.2407	9.52391	6.79635	3.88073	8.23731	2.01104
PH01000515G0150	0	1.30701	3.0462	1.65602	2.42876	2.75685	2.54397	2.43193
PH01000037G0130	0.240663	3.59706	1.78903	2.69224	0.716503	1.63052	0.316193	0.412026
PH01000176G0870	0.782017	8.64716	12.2542	13.3686	4.34039	5.40068	3.27924	4.39803
PH01001739G0320	1.71594	19.2915	12.8512	17.2836	5.75385	11.3843	4.86075	1.44828
PH01000073G0280	0.337742	3.84347	4.57358	5.01705	1.47574	2.0182	1.02039	1.82084
PH01000293G0390	10.0915	88.032	110.734	113.842	117.057	179.275	58.9655	39.8226
PH01000716G0370	0.345912	4.19073	35.7994	29.6161	29.1078	16.0383	17.4188	3.61394
PH01001734G0370	1.13438	3.28759	1.52922	2.47621	1.30279	3.43421	0.696536	0.494218
PH01001958G0130	0.261007	2.84549	3.95025	3.6803	4.47034	2.81862	4.49415	3.21864
PH01001592G0190	5.30484	59.9747	20.4847	23.3408	29.7735	18.9516	20.9237	18.5727
PH01000502G0180	0.781103	7.80948	10.2175	9.24733	6.82884	9.06853	5.50546	4.60154
PH01003453G0240	0.318678	3.35351	3.36471	3.82307	4.63253	3.51401	3.72137	3.5832
PH01001777G0350	1.21002	11.9449	0.554809	0.958406	6.82027	1.02774	0.845011	0.348729
PH01082239G0010	1.19895	13.893	56.8854	63.6325	12.1592	56.2644	33.3838	21.5027
PH01000465G0520	0.633818	5.63033	8.00226	8.52096	7.34895	5.66145	11.5566	10.0467
PH01001360G0130	0.277939	2.68944	3.98252	7.15986	0.787539	3.15739	2.76557	2.05455
PH01000267G0280	0.301201	2.98468	5.86908	5.0867	23.004	5.23436	25.1206	25.4561
PH01000115G1470	1.40692	17.006	7.76817	8.76014	4.45557	7.72015	3.41438	3.89115
PH01001892G0330	0.835391	6.14147	2.53764	3.26917	2.30007	5.13245	2.45005	1.62065
PH01000243G0860	0.176129	2.14285	0.995414	0.787626	2.40204	3.30789	1.47997	1.0761
PH01000965G0470	0.788643	7.05282	8.36526	10.6342	4.33559	9.69659	6.80102	9.00948
PH01000640G0190	0.680895	6.59144	4.65913	6.90901	3.68485	3.15005	8.79626	10.3761
PH01002160G0240	0.216061	2.21752	9.10976	11.9919	2.19484	4.13391	2.92936	3.33754
PH01000064G1250	1.42551	9.51329	20.2934	23.3704	5.36034	9.17462	6.91461	6.25664
PH01000046G0220	3.74573	32.5402	59.6267	75.3458	9.05467	53.9401	14.9179	15.1562
PH01000112G0830	0.925254	7.64309	9.75533	13.059	3.29316	8.81366	5.98263	4.03269
PH01001937G0030	0.105766	1.34897	5.50296	5.22372	3.1266	3.84165	2.78242	1.64353
PH01000069G0060	0	0.336411	0.097592	0.0732225	0.0900374	0.221805	0.0592152	0.0123905
PH01000433G0700	0.0812911	0.976442	22.5458	18.9991	14.6672	9.12559	15.7113	4.00304
PH01004235G0050	1.48352	11.5868	11.7979	11.9244	17.3806	8.85065	10.34	7.63967
PH01001285G0430	2.68239	19.1766	7.98959	6.07409	3.93698	14.2136	8.35985	5.30503
PH01004823G0070	0.0357179	1.02239	1.96594	1.95112	0.779294	1.08911	0.408431	0.329878
PH01006123G0050	2.53929	18.8949	11.1961	10.6964	8.28884	11.9308	7.65028	7.72656
PH01002325G0040	1.26848	9.00545	5.22173	7.32445	2.0766	5.9406	2.51313	2.79131
PH01000511G0500	1.09344	7.62659	0.648276	0.863943	0.286213	1.77292	0.664737	0.633649
PH01001222G0530	8.92237	3.53027	0.0418363	0.166367	2.94679	0.606174	4.1022	3.85644
PH01004566G0080	21.8727	2.94992	0.631857	0.113525	5.47587	5.74949	18.2808	20.1728
PH01000069G0340	1.16583	0.241927	0	0.173106	0	0.406744	0.461389	0
PH01000530G0860	2.75913	0.748202	0.0955346	0.414305	0.405248	0.345153	0.287358	0.303385
PH01004107G0090	8.51124	4.29287	0.475293	0.426399	0.184519	1.045	0.0451526	0.887372
PH01000029G0970	23.6275	3.27131	1.47648	2.46955	1.41942	2.51568	0.854704	0.506405
PH01002022G0260	3.14864	0.616275	0.170604	0.14493	1.26579	0.423121	3.52795	5.47482
PH01000055G1320	3.60579	0.844141	0.18403	0.211027	0.36408	1.06041	0.0665343	0.43347
PH01000154G0580	17.8156	2.97219	1.23888	1.17319	1.61199	3.32473	3.09238	3.36569
PH01000114G0050	12.0202	6.57088	1.04493	0.962578	0.822486	1.23504	0.923458	6.93213
PH01000059G2060	52.275	9.22142	3.84047	4.59701	4.74305	5.49643	6.9753	8.12934
PH01006894G0020	8.71234	4.28834	0.749276	0.80079	6.4049	1.4664	3.57145	1.88977
PH01002277G0010	89.5455	15.7484	6.76736	2.63	31.1314	22.7168	47.792	45.193
PH01000263G0980	204.31	44.7439	16.6342	10.5656	56.2196	39.6629	68.6629	76.9384
PH01003879G0070	1.81469	0.135011	0.0782055	0.0194575	0.07548	0.305997	0.0822194	0.177439
PH01001608G0150	4.09644	0.797086	0.373704	0.415162	1.76048	0.749183	1.26577	3.467
PH01000992G0570	190.294	29.609	16.583	16.9097	47.2503	25.1839	53.3687	83.9527
PH01006846G0060	3.76766	1.1492	0.291098	0.41767	1.58649	0.317377	2.38238	8.93389
PH01000180G1380	0.776217	2.11451	0	0	3.19553	0.423458	1.15289	0
PH01000149G0560	40.6185	6.57013	3.89576	4.73154	0.451489	7.89322	15.4458	12.7492
PH01001019G0150	9.63596	3.39836	0.995965	0.812953	1.01233	2.91485	0.900255	2.25144
PH01003000G0220	15.0291	3.5363	1.34873	1.21091	5.41552	4.7163	10.6022	7.43832
PH01000261G0840	0.881473	0.146619	0.0575851	0.101116	0.0918518	0.0694636	0.0799672	0.066199
PH01004169G0100	12.9653	3.17648	1.23262	1.02198	1.00601	0.69286	1.56037	3.69927
PH01001210G0540	29.9639	5.37634	2.97023	2.71694	3.88851	5.68026	6.00571	15.5699
PH01000794G0200	6.78455	1.36417	0.611119	0.539817	7.8536	2.27775	5.49777	4.96461
PH01001316G0350	36.1804	7.30429	3.68115	2.68291	7.63922	12.0405	10.5446	17.0648
PH01000340G0740	21.4554	41.6069	2.06896	2.31667	10.3505	3.79591	8.82938	5.10764
PH01000823G0020	32.1806	4.10247	3.88235	4.14492	4.30934	4.29996	4.61355	6.16901
PH01000679G0010	6.83024	0.94559	0.850114	0.814686	0.16795	3.00386	0.344766	0.438567
PH01000271G0300	26.7675	5.80332	2.71551	2.43493	5.46279	5.09632	5.41707	9.14554
PH01002549G0090	0.646003	0.851711	0.0311965	0.0829338	0.178664	0.0534605	0.282234	1.06903
PH01000824G0700	3.02345	0.476172	0.308475	0.410026	0.297255	0.269045	0.188243	0.321683
PH01001128G0130	2.10339	0.355047	0.145946	0.185073	0.391215	0.144499	0.990191	1.00809
PH01000058G2220	5.93239	0.885336	0.809379	0.700692	0.260112	0.947653	0.350167	0.530118
PH01001003G0510	8.87501	3.46005	1.17427	1.37017	3.39595	1.42358	1.60703	2.53868
PH01001026G0300	23.69	6.58429	2.76795	3.47858	1.85489	3.79996	3.94479	5.94232
PH01005921G0060	7.39138	0.987701	0.848604	0.598812	0.395194	0.757641	0.477545	0.615257
PH01000004G2220	4.034	0.715516	0.52507	0.621489	1.49187	1.32881	0.129764	0.353128
PH01000445G0610	56.7032	9.25796	7.58308	6.45423	14.1957	9.61335	14.4514	15.381
PH01003799G0040	12.4612	2.22296	1.74955	1.54911	6.92578	4.16945	8.45997	10.5967
PH01000138G1130	0.385109	0	0	0	0	0	0	0
PH01002869G0200	0.915075	0	0	0.0271313	0	0	0.0688615	0.252389
PH01032925G0010	1.22692	0	0	0	0	0	0	0
PH01000045G0080	0	0.581363	13.5078	12.2813	14.9381	5.97955	13.602	4.77007
PH01000218G1420	0	0.317904	10.9716	19.7933	0.696421	7.35273	2.39567	3.56667
PH01000696G0700	0.312458	1.55025	28.6608	25.7153	26.3258	14.0921	37.8233	10.6333
PH01000708G0250	0.105558	0.248096	10.4835	9.73183	10.8511	5.36619	9.70562	3.10825
PH01001976G0230	0.15324	0.332069	13.9756	10.0957	7.98593	32.3262	55.1272	18.2211
PH01001930G0220	0.0316296	0.174135	5.32323	5.3631	0.411729	2.74893	2.13246	2.34059
PH01000254G0800	0.039406	0.446725	3.47783	3.64055	1.88541	1.27193	0.90544	0.402239
PH01000101G1180	1.08371	4.25517	32.2771	41.5984	23.9549	24.6513	21.34	9.5782
PH01001258G0290	0	0.0341754	4.98708	4.5445	4.79512	5.57819	18.6919	10.2596
PH01000323G0020	0.0217493	0.428091	2.59522	2.92271	1.02414	1.64447	0.912543	0.531011
PH01000035G1760	0	1.54949	8.64383	12.9187	21.2344	0.765358	20.9601	102.217
PH01001286G0160	0	0.588412	2.88482	3.13857	4.16525	4.31536	10.1579	4.94045
PH01000490G0040	5.36423	25.2672	114.178	130.048	49.1928	47.4822	63.8524	58.3641
PH01002899G0130	0.0500128	0.13724	2.79594	2.08031	1.4316	2.85633	0.918273	0.744649
PH01001502G0200	1.32883	6.32984	23.9688	24.7264	23.0052	23.9228	20.4465	11.3176
PH01001208G0460	0.199697	0.190689	4.44266	5.2396	2.21736	1.4709	3.40588	4.75372
PH01000132G1020	0.266995	0.82408	4.60985	3.91836	0.867789	3.74309	1.30569	1.57899
PH01003862G0080	0	0	1.23057	0.917574	0.202159	1.02317	0.486774	0.26933
PH01000843G0060	0.0948504	0.144751	1.90561	2.49559	0.241514	0.226547	0.629932	1.54905
PH01000369G0400	0	0.00121635	1.23697	0.000817612	3.30583	1.00668	0.000624194	0.000866739
PH01001098G0440	0.909239	1.05494	11.2642	14.5394	2.14755	2.55787	9.84995	20.3363
PH01000791G0380	0	0.209553	0.674825	0.301839	0	0.575997	1.71316	1.6478
PH01000037G0560	0.169092	0	2.55113	3.23961	0.287879	1.54951	0.98008	1.55892
PH01001065G0060	0.503645	1.78473	6.06027	5.79303	1.18255	1.96721	0.916592	0.603257
PH01005226G0080	0.186624	1.51432	3.22287	4.35772	2.00328	0.938049	0.853582	0.721244
PH01001920G0170	0.0160548	0.260296	0.889286	0.655708	0.346323	0.962166	0.698769	0.275542
PH01000287G1210	0.321341	0.289496	4.05804	5.16987	2.47095	0.948793	1.81819	1.23906
PH01000009G1680	0.631304	2.77796	7.23745	7.64155	2.15362	4.47989	2.94565	3.31492
PH01001672G0280	0	0	1.19633	1.52307	0.105862	0.243582	0.156394	0.595776
PH01000214G1340	0.691259	4.69938	7.64403	7.14731	23.2407	16.654	5.54893	10.4584
PH01000532G0540	0.345473	1.97232	4.35208	2.67909	2.77344	4.51911	3.18222	2.17592
PH01001045G0070	0	0.428847	1.23827	1.44578	4.28269	0.76616	0.861866	1.38013
PH01000428G0210	0.658003	3.17025	6.18789	6.84067	3.56027	3.02312	2.68685	2.60946
PH01000001G4970	0.953592	6.89818	9.25892	12.1151	1.83362	7.38163	6.15874	5.51329
PH01000040G2170	2.75571	15.5751	24.1531	28.2519	6.61773	16.0648	7.79272	4.65311
PH01001119G0310	1.08096	2.59122	9.20298	9.41216	2.82551	7.4934	8.84714	25.3737
PH01003342G0020	0.127599	0.413669	4.25268	9.45088	0.179387	3.44148	0.968551	0.889817
PH01150953G0010	3.75518	4.57529	27.8911	22.1227	16.6966	11.6682	15.0205	10.709
PH01002801G0180	1.2372	2.11562	9.29823	8.89147	6.34458	4.07925	6.21593	3.68614
PH01001332G0240	1.54111	9.14822	13.7835	12.5591	6.77128	7.44525	5.96782	2.50709
PH01000105G1710	0.190229	0.804709	1.93582	5.4633	0.432044	0.151316	4.11193	4.2199
PH01000548G0730	0	0.389297	0.840819	1.14528	1.15759	0.780395	0.711237	0.948214
PH01000164G0530	1.63799	0.380645	13.8723	6.68545	0.686747	6.81134	1.31623	3.01232
PH01001982G0100	0.161023	0.170984	1.63988	2.1722	2.09137	0.867089	1.64229	1.39604
PH01004440G0090	0	0.351621	0.629057	0.373048	0.697826	0.753638	1.09381	0.478095
PH01004348G0070	1.20051	0.79903	7.77943	6.65009	1.69181	4.04438	3.00477	6.08582
PH01000225G0520	0	0.128752	0.421681	0.237147	0.0831394	0.358874	0.190862	0.118079
PH01000461G0470	1.8116	10.2211	14.7033	15.1945	6.27161	17.3041	15.2599	12.9306
PH01002416G0360	0.0177419	0.179635	0.549519	0.70293	0.537544	0.332805	0.215806	0.070377
PH01000222G0400	4.80401	17.1825	31.9289	33.4793	10.8915	17.0263	4.79514	5.24739
PH01000311G0640	14.8628	43.8587	98.0354	73.8029	67.1278	106.413	116.312	95.4415
PH01002968G0190	6.33754	25.8343	43.7177	64.2599	27.4648	30.7198	17.1726	25.0972
PH01001048G0540	1.40275	6.76189	9.09009	7.39155	5.02508	5.12172	6.77364	7.43455
PH01000048G1450	4.51187	16.889	29.7221	35.8482	18.7516	22.2754	37.9866	60.6186
PH01001091G0290	0.213518	1.29038	1.2935	2.3817	1.16975	0.958122	1.03063	1.56049
PH01001690G0260	0.126724	0.486102	1.09481	0.973037	0.86978	0.901567	1.0058	0.73977
PH01003111G0170	0.289118	0.119057	1.65775	2.51173	0.874072	1.36266	0.993041	0.898733
PH01000193G0970	0.222081	0.373592	1.99714	2.46184	0.577857	1.516	0.703713	0.17431
PH01000450G0290	1.48889	1.20564	9.59793	10.8951	4.78262	5.14432	8.11327	4.51067
PH01002417G0180	9.32293	1.42478	2.23892	0.652659	0.225276	1.90757	3.56523	6.90685
PH01004222G0040	14.2866	3.01149	1.74628	3.6341	0.485181	0.25671	2.71166	2.97692
PH01000183G1240	2.56106	0.698096	0.472114	0.67554	0.0963361	0.464803	0.243383	0.140627
PH01000025G0860	3.47879	1.15269	0.595617	0.560376	0.259702	0.844359	0.893401	1.84408
PH01001678G0300	12.0944	1.55615	2.05566	1.1738	0.738054	1.36675	1.45789	2.31115
PH01002424G0210	44.424	23.6676	17.213	20.7324	3.26578	3.79568	0.798243	0.62974
PH01002685G0120	4.82613	1.34243	3.56655	1.34954	0.441934	5.49076	5.42472	8.57279
PH01001536G0490	24.0693	3.35548	3.83317	2.95024	2.29425	3.52489	3.426	7.67307
PH01003949G0060	9.84867	3.66453	3.00739	2.85244	0.905361	11.2538	6.4848	10.5708
PH01000991G0430	5.04997	2.27363	1.16537	1.18068	0.489247	1.69662	0.831057	0.551779
PH01001281G0440	12.8319	4.26929	2.23092	3.12124	1.4021	3.60519	0.977029	0.715594
PH01000004G3230	86.282	16.9574	30.4307	44.7242	7.82881	10.3442	39.7759	67.1238
PH01000600G0490	3.14765	0.361463	0.588321	0.66446	0.32349	0.598491	0.804912	1.78338
PH01002747G0140	9.81834	3.32427	1.49499	1.54008	1.45891	1.68558	1.26314	2.46135
PH01001468G0080	5.6412	3.60443	1.81282	2.19892	0.728362	0.919071	0.932236	0.959381
PH01000010G0280	61.7633	8.04893	15.8757	12.961	8.31268	21.8068	14.4664	12.5037
PH01002043G0150	9.74403	2.06808	2.68711	1.58695	1.45557	9.36167	6.62887	5.76623
PH01002323G0320	0.930575	0.132709	0.248209	0.219123	0.123115	0.171422	1.06577	0.540572
PH01000942G0680	8.77744	2.81345	2.83408	1.6223	1.10449	3.0616	1.67235	2.04314
PH01003261G0160	55.7579	20.4363	44.3012	40.7055	7.41662	29.6861	7.48239	4.50635
PH01000337G0770	3.06689	0	0	0	0	0	0	0.121868
PH01000712G0670	1.00712	0	0.125022	0.0288129	0.0316311	0.0644676	0.675912	0.6695
PH01001761G0380	1.20895	1.04884	0.561166	0.870955	0.571615	9.67489e-05	0.701919	0.47149
PH01000003G4220	0.954	1.12635	0.567169	0.510903	0.742798	0.0107435	0.239394	0.110933
PH01000120G0020	112.321	15.108	18.1704	26.8781	20.2905	7.64523	36.3242	26.4518
PH01002612G0270	0.588825	0.752907	0.271672	0.378348	0.340582	0	0.133504	0.634502
PH01004683G0020	77.7454	41.7087	11.5112	16.5916	23.4418	7.21248	9.02905	14.4098
PH01000179G0590	0.576936	0.0249834	0.0484102	0.029852	0.109747	0.0157898	0.0179809	0.0379895
PH01000942G0010	16.721	24.5676	7.64121	8.53257	9.90225	2.16473	16.9962	18.1342
PH01002185G0090	1.25998	0.117678	0.146346	0.0555255	0.754523	0.100897	0.0269374	0.529251
PH01000054G0400	17.0217	3.18007	3.56055	3.918	2.98206	2.28952	3.77693	3.58013
PH01000493G0880	0.51307	0	0.424965	0.14122	0.0558297	0	0.573816	0.653274
PH01001141G0460	0.682138	1.67596	1.46166	0.370073	4.04327	10.4379	3.53953	1.29304
PH01000237G0400	2.13514	8.91309	12.7116	10.9537	12.9598	19.6525	11.4633	5.99919
PH01000098G0880	1.04371	2.67962	3.93043	2.79817	24.864	11.3668	2.39153	2.9537
PH01000636G0280	0.128536	0.347641	0.811973	0.501991	0.242497	1.46856	0.348062	0.29444
PH01002160G0120	2.0685	5.21819	9.97127	7.98033	6.14659	14.8572	5.68414	1.61212
PH01005036G0050	0.694457	3.71883	3.88385	2.63765	3.80013	4.74445	1.15598	1.07504
PH01003524G0020	0.60332	3.22943	2.3729	2.77226	2.22964	4.10798	3.17276	2.17467
PH01004448G0020	0.212873	0.947826	0.622544	0.619698	0.610927	1.98381	1.8987	1.47126
PH01000770G0540	0	0.339869	0	0.0375177	0.267494	0.557299	0.900968	0
PH01001302G0300	0	0.0468915	0.452701	0.466366	0.203132	0.566667	0.66808	0.908733
PH01000040G0430	1.73102	3.25472	7.77231	6.89431	3.73939	9.4577	3.45925	2.18292
PH01001379G0190	0.276421	1.57989	0.922186	1.29772	0.123072	2.1879	0.244582	0.729374
PH01001056G0170	1.12657	0.821581	4.83104	4.05832	3.47651	7.23738	10.0648	16.2955
PH01000257G0700	1.126	2.32931	5.36446	3.50991	3.15166	6.28214	2.00867	2.81366
PH01000627G0450	2.33619	9.15207	8.9701	9.27408	7.99474	14.6367	8.57339	2.74614
PH01000626G0180	0.339238	0.667655	1.01072	0.635412	0.655284	2.24428	1.53855	0.886831
PH01000668G0100	1.38493	5.37832	4.33789	4.08545	6.47783	7.40539	5.91675	4.64934
PH01000086G0840	4.58873	23.6395	26.3376	15.6425	42.6313	26.6194	26.1012	29.7701
PH01000798G0710	5.88581	17.018	19.1982	15.6417	13.2122	33.9829	15.0281	9.8346
PH01000627G0150	0.538251	0.332541	1.7569	0.777349	5.45121	2.66207	1.2153	1.33237
PH01000584G0610	1.67555	9.91814	8.42603	7.63368	8.80098	9.09497	4.91747	4.76684
PH01186769G0010	0.33184	1.26107	1.12621	0	43.0278	6.17885	11.1965	4.92854
PH01002098G0070	2.04696	0.783592	0.688189	0.589937	0.662647	0.404801	0.0766331	0.535534
PH01000102G1470	2.06979	0.922021	0.339129	0.312941	1.65204	0.394617	0.0642385	4.05542
PH01000567G0600	1.16814	0.368261	0.316989	0.268991	0.256899	0.244895	0.0625017	0.115858
PH01003333G0020	7.94632	1.83195	2.26625	3.18922	1.84431	3.43081	0.869327	3.72441
PH01000304G0180	27.3341	4.54287	23.6376	24.3224	7.01321	7.35673	4.24813	5.44645
PH01000014G0340	73.5152	15.2972	10.3764	10.728	11.7194	16.1828	11.5055	16.4423
PH01004496G0070	9.49845	3.52393	3.16824	2.73847	1.94804	4.30781	1.64955	4.23714
PH01000090G0310	0.913047	0.114653	0	0	0.0949352	0	0	0.0389681
PH01004346G0120	0.586944	0.0191202	0.0513141	0.0473623	0	0.250047	0	0.0300203
PH01000948G0420	11.6849	14.5321	8.22089	8.31532	4.34141	6.53864	2.33844	3.83374
PH01001482G0420	2.85627	7.69594	3.23992	3.71998	1.42648	6.70569	0.595953	3.75689
PH01001006G0170	0.475476	0	0	0	0	0	0	0
PH01000515G0260	0.480976	0	0.0484168	0.155472	0	0.0473	0	0.199122
PH01000029G2070	6.50101	2.39954	2.68718	2.25682	2.71612	2.61771	1.45756	2.1287
PH01000018G0790	0.0966425	0.764576	0.0541975	0.0248261	17.2705	0.71451	4.56915	5.4447
PH01002702G0240	0.165203	0.736358	0.0598478	0.0549252	49.8038	0.616738	3.53921	2.23748
PH01001898G0030	1.29611	0.436883	0.925481	0.0968718	1.51581	4.26917	12.6571	4.97388
PH01000046G1780	0	0.311266	0	0	0.458081	0.0552983	1.49354	0.266939
PH01001968G0130	3.8133	13.2095	13.8299	12.8445	85.3922	17.2264	32.9881	12.683
PH01002677G0180	2.6439	7.19399	9.28324	9.45697	14.064	10.6335	21.6387	26.6329
PH01000061G1490	0.783628	4.01042	0.596358	0.868518	52.0762	1.7027	6.5678	3.61876
PH01003297G0100	1.54924	1.23413	2.02082	1.73876	20.4957	2.42663	11.0359	22.752
PH01001319G0360	0.042252	0.0323523	0.151938	0.258044	0.897662	0.663042	1.07698	0.443129
PH01000489G0160	0	0.00627019	0.0975125	0.129502	0.0171487	0.0204999	0.339183	8.27393e-06
PH01005673G0050	6.67103	5.8281	8.5547	3.97007	48.0398	37.3484	43.7305	30.0528
PH01002828G0290	2.88584	2.28911	7.50798	6.469	1.73489	10.8578	16.0578	15.9869
PH01002141G0040	0.251143	0.161287	1.18425	1.35642	0.81107	0.811058	1.87923	2.2655
PH01001310G0310	8.09954	12.321	19.1818	13.7968	14.8849	41.0017	46.6049	40.4694
PH01004689G0100	0.594012	1.18316	0.213173	0.188553	4.01482	0.592496	2.977	3.59937
PH01001008G0410	4.48346	13.0706	11.2898	9.94705	30.6059	13.2416	23.3841	26.1714
PH01000431G0060	0.0867191	0.284882	0.0334255	0.0309914	0.900703	0.126879	1.24678	6.7377
PH01001876G0340	1.45181	5.25041	7.06684	6.77424	7.62571	8.10517	8.86258	3.99449
PH01000547G0500	0.744436	0.829416	1.45507	2.21237	1.4762	3.07289	3.85225	2.92303
PH01002344G0230	0	0.0436768	0.0778606	0.0422204	0.892882	0.118562	1.09582	1.36348
PH01001770G0210	0.267458	0.896075	0.825541	1.53742	1.04583	1.64793	1.84371	1.07972
PH01001976G0110	46.6069	10.9412	30.978	33.7286	197.337	96.1794	180.616	140.036
PH01000748G0630	7.56257	10.0305	13.3575	9.20879	31.0059	12.0348	34.5165	41.3829
PH01000583G0560	0.815576	3.68379	3.42019	4.05658	2.69931	4.02954	3.78785	3.54438
PH01002411G0420	0.762688	3.15778	1.89626	1.63296	1.53536	1.3768	3.55674	5.47859
PH01001273G0410	5.2022	16.3817	4.43682	3.52491	15.3482	15.5079	17.9056	12.92
PH01001229G0220	0.0850784	0.108866	0	0	1.05075	0.237149	1.51852	2.00412
PH01001571G0100	0.0665464	0.10797	0	0	0.0752967	0.1002	0.755107	1.27572
PH01002560G0270	0.748267	2.33962	2.71626	1.12577	3.20714	2.99974	3.19049	2.12982
PH01000783G0460	25.2467	9.82794	24.378	1.33458	251.072	79.3819	85.9585	52.4351
PH01002828G0080	16.5036	2.21587	4.87852	3.93659	5.04961	2.81072	4.44644	1.64138
PH01000277G0820	90.1093	48.1343	38.1255	40.0235	18.0807	28.891	21.9532	13.1888
PH01000390G0810	53.114	13.4156	19.2088	18.3635	8.94267	26.3747	16.7366	8.26185
PH01001166G0340	6.218	1.86904	1.69423	1.26956	1.14518	1.43632	1.32959	0.938773
PH01001672G0330	0.500927	0.0603129	0.176485	0.178892	0.171654	0.061793	0.176002	0.0187632
PH01004112G0160	1778.37	0.0605947	0	0.128863	0.0692618	0	0.0816816	0.254984
PH01001636G0050	336.332	0.0290114	1.65978	0.215717	0.101303	5.0135	15.8424	30.292
PH01000283G0010	397.275	0.0437894	0.0744261	0.0677102	1.6619	0.453047	1.67651	27.6088
PH01000548G0440	151.528	0	0.0514869	0	0.197163	0	0.750267	0.420173
PH01000316G0370	3178.53	0.592744	3.59783	3.71242	5.46555	56.048	3.59439	20.1473
PH01000012G0830	193.431	0	0.0895657	0.0314953	0.17549	0.296204	0.369477	24.2852
PH01000009G2100	406.716	0	2.26999	0.471816	0.250798	9.20665	8.69467	8.87305
PH01001566G0280	527.625	0.104669	0.565192	0.0773552	0.876626	4.94027	7.11001	7.52151
PH01000091G1730	489.657	0.0791151	0.469914	0.283811	0.309641	2.25185	5.63063	34.5449
PH01000696G0320	2917.98	0.824145	0.164428	0.117316	0.287383	0.175482	3.20308	175.596
PH01000012G2270	235.971	0	0.123191	0.0846089	0.0312299	0.128548	0.0742077	0.9598
PH01003726G0110	114.752	0.0169211	0	0.019681	0.0207652	0	0.0732342	1.65625
PH01176376G0010	1377.27	0	0	0	0	0	0.25736	2.2082
PH01000352G0610	370.539	0.0766282	0.120588	0.296284	0	0.0414693	0.145308	3.72077
PH01004134G0060	431.945	0.128481	0.0450239	0.106619	0.320024	0.046633	0.218462	1.4079
PH01002217G0260	1620.78	1.122	0.876883	0.590619	6.92902	0.480065	38.3521	44.3938
PH01001261G0230	153.216	0.0265653	0.233959	0.164165	0.596494	0.514952	7.72101	22.3453
PH01000559G0630	94.2159	0.0274066	4.86455	0.0163616	0.94906	14.6452	4.78406	5.95643
PH01000021G0190	163.148	0.0538237	0.368376	0.635378	0.646091	0.276845	1.64785	10.4922
PH01002044G0330	266.749	0.0489532	1.8727	0.108827	3.23011	5.34853	9.13916	16.6042
PH01000791G0590	980.918	0.615041	0.0770594	0.0700267	0.915904	1.00425	0.974627	5.96942
PH01003107G0020	2511.34	1.94255	35.0079	32.3418	12.088	12.2152	29.2868	179.669
PH01000112G1290	261.139	0.0312645	0.179488	0	2.37758	0.829346	4.83642	3.79869
PH01000782G0330	166.435	0	0.637085	0.272655	0.410851	0.20963	3.16226	17.6949
PH01001997G0200	172.277	0.0340383	0.174958	0.079994	0	2.22919	7.65866	15.4989
PH01000030G1340	1215.23	1.1749	0.724012	0.279004	0.267504	2.27153	6.49769	65.3848
PH01000017G1990	592.212	0	0.141591	0	4.41581	0.288057	0.1652	1.90791
PH01001049G0620	407.571	0.174303	0.695774	0.515011	1.72915	2.02859	0.559458	0.507386
PH01000930G0570	1178.41	0.865242	0.301536	0.183836	0.501647	1.14706	1.69942	10.1622
PH01005567G0040	57.0389	0.0126859	0.334201	0.206352	0.250226	0.221321	0.967526	2.70805
PH01000953G0720	150.234	0.0550558	0.0626724	0.116231	0.0314963	0	0.25673	4.74546
PH01000829G0190	57.4642	0	0	0	0.015734	0	0.348755	28.8087
PH01000000G2070	224.567	0	3.21446	2.06689	0	0.0650878	0.37305	3.71839
PH01004347G0010	185.846	0.0693798	0.0403037	0.0374482	0	0.0818894	1.60486	0.741997
PH01000082G0850	245.347	0.184846	0.359964	0.0842928	0.153395	0.0464663	0.945303	17.5146
PH01000080G0680	505.787	0.365292	1.59739	1.36905	0.785422	0.974276	8.67391	214.022
PH01000052G1300	130.729	0.0761388	1.59223	0.0666031	0.444994	9.27038	24.5405	19.076
PH01000370G1170	91.3012	0.0230511	4.43361	1.94815	2.34945	1.46661	6.82537	12.9548
PH01000008G1530	139.842	0	0.0828288	0.076282	0	0	9.37665	76.9852
PH01000353G1080	1078.6	1.44858	14.2533	3.37258	2.47456	44.4368	68.0119	76.0578
PH01001393G0410	153.136	0.0483252	3.62082	2.37039	0.679621	6.05906	5.52714	8.81508
PH01001457G0010	142.609	0	0.0803569	0	0	0	0	0.100592
PH01000298G0570	185.505	0.0866348	0.434785	0.19809	1.26049	0.37675	4.95619	17.4272
PH01003207G0090	592.419	0.457314	2.5811	6.80381	3.00719	3.38227	13.6781	75.637
PH01006104G0030	141.045	0.0630499	0.0338905	0.0312659	0.0685609	0.280961	0.60859	0.932156
PH01000055G1540	114.443	0.0371693	0.885312	0.602031	1.15675	0.141619	1.99695	6.62364
PH01000465G0150	126.437	0.103456	2.44108	3.80078	1.63741	0.787608	3.17284	10.5485
PH01000309G0470	425.86	0.466529	9.95464	0.189256	39.4978	76.7175	82.2363	68.459
PH01004627G0020	74.1005	0.0218033	0	0	0.132436	0	0	2.60499
PH01003316G0070	141.56	0.0703428	0	0.0802763	0	0	0.0981646	1.45105
PH01002335G0340	163.351	0.121601	1.31346	0.0356845	0.263172	4.59373	5.20391	22.7907
PH01001112G0050	84.4097	8.40585e-06	0.0325964	0.159223	0.199713	0.281678	2.37188e-05	1.52585
PH01001006G0550	41.1214	0.0134367	1.58877	1.37894	0.360083	0.700933	0.931831	0.622086
PH01000239G0570	211.717	0.139419	0.235123	0.0440778	0.93034	0	10.489	103.341
PH01001123G0290	532.425	0.908682	21.2008	1.46778	8.84174	111.778	55.8553	44.7501
PH01000201G0970	77.6674	0.0264341	0.0321061	0.176328	2.66491	0.127555	5.60521	24.3501
PH01000358G0250	145.552	0.0766952	2.29469	1.0246	12.9631	17.1104	59.1176	24.4283
PH01000333G0270	102.286	0.0326183	0.066143	0.0303008	0.438577	0	0.323906	2.97381
PH01000031G2300	534.082	0.708656	1.00461	2.1416	2.45622	11.0325	4.1396	14.883
PH01000405G0510	107.501	0	0	0	0.608379	0	13.703	5.40426
PH01002169G0130	140.684	0.0476325	1.45353	0.297949	0.107212	1.65907	2.64547	6.49219
PH01000687G0020	300.435	0.509838	2.14015	1.22937	5.91588	6.39052	18.2436	25.2103
PH01002350G0070	249.581	0	1.35814	5.60083	2.0372	1.16397	7.68332	22.2307
PH01000086G1040	80.8466	0	13.5067	3.8653	2.3545	7.57857	8.56264	38.4017
PH01000053G1830	58.5617	0.0441682	0.0377307	0.0174107	0.0551715	0.278798	1.56452	8.99875
PH01001921G0180	34.9766	0	0	0	0.0126439	0	0	0.139433
PH01003146G0040	100.866	0.107674	0.165087	0.203851	2.76287	0.4844	1.82518	205.188
PH01000133G0340	105.673	0	1.81598	0.286955	0.275007	1.08219	16.4967	43.0624
PH01000210G0740	259.826	0.149277	1.01045	0.0712198	0	0.811617	1.02603	3.34269
PH01003816G0150	41.7794	0	0	0	0	0.0191688	0	0.306017
PH01004495G0130	57.1671	0.0561617	0.203994	0.481475	0.0172276	0.109066	0.0198939	1.50725
PH01000586G0180	43.131	0.0171952	0.981887	0.0722839	0.175933	3.3011	10.39	14.8797
PH01003475G0200	65.1836	0.0854951	1.66135	0.269653	0.0532173	2.67315	8.24043	9.06146
PH01002712G0070	29.1649	0.0485303	0.181074	0.125106	0.180963	0.160909	0.363439	2.72738
PH01003996G0070	34.7802	0.014208	0.0719185	0.233155	0.070259	0.0356528	0.366539	1.53454
PH01005417G0030	65.3543	0.0242838	0	0.0425872	0.12878	0	0	0.0905212
PH01000847G0590	140.768	0.17797	0.178544	0	4.11475	2.72589	7.19714	6.20759
PH01000045G0230	655.05	1.01334	27.8374	3.06414	2.2587	48.4296	110.696	191.504
PH01000023G1300	192.738	0.386285	25.9185	6.40702	3.32344	93.045	108.562	141.317
PH01000230G0210	454.184	0.888094	20.879	4.53896	54.1946	21.8174	108.542	331.031
PH01002709G0230	171.34	0.222054	9.02106	0.137749	11.6318	20.1642	9.11794	24.8851
PH01005355G0010	215.964	0.08767	6.61169	1.19021	15.6055	2.29042	15.421	101.702
PH01002892G0220	106.419	0.0432871	2.74309	7.94315	2.09845	3.13428	0.161082	1.77745
PH01001308G0330	39.8675	0	0.0392192	0.0364714	0.715704	0.0202478	0.0901498	1.14463
PH01000020G2220	65.223	0.0546169	0.255862	0.025518	0.0279056	0.533287	2.40889	10.7833
PH01002561G0320	414.04	0.927403	17.4178	7.34669	4.88439	63.9925	88.3589	116.972
PH01001606G0050	42.5158	0.0190374	0.0121312	0.0226748	0.111699	0	0.962432	3.30855
PH01000361G0580	132.037	0.365307	3.24328	0	1.13655	12.8203	12.5957	13.3303
PH01000434G0060	67.0884	0.0649716	0.0228852	0	0	0	0	0
PH01001318G0180	70.2843	0.0312361	4.47325	0.0596091	16.5819	21.0431	27.8849	19.787
PH01001865G0090	97.9059	0.198778	3.49698	0.167038	0.0511968	16.6922	13.5635	16.6665
PH01002004G0190	110.651	0	2.16889	3.53083	1.41429	0.819183	3.28272	280.151
PH01000378G0770	46.8462	0	0.297157	0.543518	0.0860912	0.40769	0.45941	4.26488
PH01000000G3110	157.65	0.368441	0.75074	0.140145	0.147504	4.46639	3.11411	5.58026
PH01000735G0110	1615.15	3.81556	10.7651	1.40283	54.3976	44.6012	90.6597	169.619
PH01001397G0220	132.959	0.264146	13.1652	0.677775	27.6306	99.8655	115.733	138.513
PH01000171G1230	59.3557	0.0860486	0.454818	0.632524	0.395588	0.464046	0.77733	1.09034
PH01000439G0610	1896.33	4.42972	31.5807	5.33123	18.7308	120.278	288.413	459.642
PH01000362G0390	127.721	0.145216	0.154097	0	0	0.643592	0.834473	1.30315
PH01000351G0270	498.863	1.04124	12.2685	0.515181	1.05749	59.6326	60.28	90.8787
PH01000766G0170	47.568	0.0235653	1.70129	2.76313	0	0.360505	0.286696	1.54186
PH01000046G0310	209.28	0	3.7206	0.381284	0.320044	6.8648	12.5072	35.2239
PH01000563G0410	78.2161	0	33.465	0.0806396	29.3581	209.058	158.101	62.7856
PH01001044G0220	78.1758	0.109557	1.13265	0.635622	0.269859	0.837161	9.01704	13.4972
PH01000842G0220	169.928	0	0.334091	0.152316	0	1.49166	2.85555	6.54658
PH01002434G0150	62.9105	0.0581545	0	0	0.0344839	0.0300264	0.0690157	0.145007
PH01000397G0170	41.675	0	0.540665	0.301874	1.86109	0.165208	0.9372	5.79055
PH01001524G0030	50.1941	0	0	0	0	0	0	0.316453
PH01000760G0440	57.4266	0.0288431	12.3618	3.58396	5.18287	7.75349	20.023	62.2407
PH01001280G0060	85.0645	0.106388	0.445918	0.0294241	12.377	4.22535	33.9376	20.0911
PH01004931G0030	108.954	0.172131	3.06611	2.5547	2.2314	3.27832	1.76326	6.20986
PH01005670G0050	137.993	0.152379	0.11112	0.112564	0.235034	0.478327	1.22024	3.51411
PH01003721G0130	34.5752	0.0207425	0	0	0	0	0	1.05633
PH01000032G1490	285.418	0.76272	11.0449	2.70146	2.91009	31.4772	18.605	47.0965
PH01000526G0060	22.5187	0.0190115	0	0	0.0214533	0	0.0753923	1.11818
PH01000562G0620	25.556	0	0.0175404	0	0.123265	0.0176279	0	0.118166
PH01002686G0130	171.727	0.142886	0.375521	0	0.0759529	0.384698	0.538643	17.5339
PH01000010G1080	70.6289	0	3.0926	0.107923	0	12.1302	12.3853	21.1344
PH01000031G2090	100.532	0	0	0	0	0	0.278294	2.58791
PH01000065G1650	169.972	0.397591	2.18795	3.27914	0.476044	0.523899	4.18823	8.79159
PH01000131G1230	32.6452	0.0180822	0.563903	0.1725	0.0226673	0.527058	0.574036	1.32496
PH01000004G0130	60.9936	0	0.0355721	0	0	0	0.253363	1.18511
PH01001342G0270	97.1938	0	0.832221	0.613578	0.0561858	0.523479	0.467829	0.496516
PH01000198G1100	83.0376	0	27.4312	9.70664	2.85156	6.03154	20.2129	50.1327
PH01000759G0180	61.1928	0	0.0383249	0.0718402	0.155906	0.0394519	0.413155	11.7554
PH01000901G0570	16.5849	0	0	0	0	0	0	0
PH01006136G0070	223.458	0.430468	5.76593	0.634175	0.637358	18.419	41.1061	67.4747
PH01000060G0800	81.9473	0	0.271173	0.376595	0.185961	0.284636	0.504405	4.33593
PH01000293G0420	33.5351	0.0192102	0	0	0.0218829	0	0.154785	2.24337
PH01001387G0400	33.2526	0	0.0242194	0	0.0186271	0.197314	0.114741	0.381132
PH01000693G0340	80.5542	0.0718187	0.745369	0.684614	0.93953	0.562047	3.802	146.262
PH01002320G0300	63.7098	0	0.0880122	0.0404748	0	0.0869514	0.352511	7.79633
PH01000949G0050	43.2454	0	0.0730193	0	0	0	0.0852116	0.223824
PH01003036G0080	74.2706	0	2.8126	0.498538	0.295072	0.4556	3.69831	22.8942
PH01000030G0050	111.332	0.20158	0.420631	0.163227	0.072236	1.21063	0.685596	2.6008
PH01000924G0590	73.609	0.055847	1.06538	1.30943	1.2047	0.672764	4.17051	157.2
PH01001184G0450	260.194	0.505388	3.19001	2.40681	1.00754	7.32009	33.8001	68.5172
PH01205355G0010	397.409	0.236224	12.1299	0.684558	7.3119	67.8885	43.8883	45.3988
PH01001553G0210	542.214	1.47186	12.2392	1.06633	1.43397	36.8136	78.9509	116.053
PH01001710G0200	169.067	0.502608	19.2196	8.70849	88.7233	37.5884	89.0793	155.322
PH01000708G0750	30.5335	0.030666	0.97138	0.27331	0.0561656	0.520879	0.485805	0.468176
PH01000963G0320	14.6755	0	0	0	0	0	0	0.24621
PH01002165G0280	154.803	0.420235	1.07005	0.8156	0.175643	0.803016	0.681246	3.95187
PH01000098G0720	63.4484	0	2.68659	2.66961	0.733337	0.377064	2.09613	52.9114
PH01001777G0070	125.061	0.236253	0.376413	0.0387815	13.6989	11.0544	47.7858	32.0589
PH01002323G0140	68.4864	0	0	0	0.138269	0	0.0545152	0.112987
PH01000048G0920	50.4315	0.0940444	4.66222	1.172	11.0386	21.9432	18.0403	13.4651
PH01000578G0270	156.955	0.208026	0.38866	1.077	1.94473	0.324726	2.59337	6.19846
PH01003108G0240	51.4347	0.0323325	38.732	26.5469	33.3921	9.03173	32.5933	364.475
PH01000083G0580	22.4913	0	0	0	0	0.0176292	0.0407304	0.410367
PH01000293G0560	58.5552	0.115124	0.108067	0.0401488	0.741986	0.154333	1.05162	3.96572
PH01000000G3550	158.721	0.443099	0.590046	0.287878	0.454574	2.2333	1.27335	32.1449
PH01000032G1420	141.854	0.188744	1.79693	0.344904	0.739461	4.34065	7.76246	27.2942
PH01000686G0040	94.7743	0	0.0695194	0	0.210078	0	0.247095	7.68793
PH01004654G0050	69.4845	0	1.94651	0.407162	0.108197	0	19.5345	57.1302
PH01000701G0030	68.8138	0.0912849	0.0663921	0	0.133182	0.169244	0.903955	1.80052
PH01000683G0270	55.6092	0	0	0.0416404	0.133456	0	0.359447	3.27224
PH01002509G0130	321.282	1.04462	0.191569	0.264811	0.237047	0	19.4965	37.6139
PH01167393G0010	264.773	0.366262	13.0631	17.8749	6.33065	10.9512	17.4179	15.9171
PH01003669G0180	43.6437	0.028724	0.122116	0.195254	0.0306085	0.345707	0.108987	70.1338
PH01005293G0040	46.0612	0.0307252	17.3686	4.38645	0.914053	3.65709	13.6475	24.1212
PH01000058G1180	325.096	1.00571	7.67097	0.481233	0.395198	47.0373	57.3176	115.146
PH01000322G0730	99.7097	0.10434	0.16981	0.105393	0.576192	0.349337	0.136908	0.856417
PH01003146G0230	90.9878	0.276295	7.01026	4.37939	1.17684	3.60244	8.87181	24.6833
PH01000591G0360	26.5261	0.0555015	0.0602836	0.0812765	0.4026	0.0141886	1.02204	1.12109
PH01000198G0810	143.64	0.461806	1.18837	0.38524	4.77367	3.26536	12.1496	43.6821
PH01000332G1220	118.664	0.251269	1.61954	0.0900806	0.536175	3.18216	6.15985	14.9331
PH01004456G0090	31.9853	0	0.133272	0.0491456	0.0786143	0.0532513	1.07107	66.0189
PH01000754G0440	59.5512	0.0545327	1.029	0.684552	0.53248	0.147582	6.46836	17.0237
PH01000921G0270	29.8038	0	0.122845	0.0922308	0.0247116	0	0.772033	76.3985
PH01001240G0520	96.0291	0.305449	0.543872	0.485241	0.252812	0.247658	0.805604	10.7526
PH01000559G0940	36.366	0.0416395	4.9289	6.68211	0.47948	0.716143	3.90662	10.1645
PH01000615G0340	60.743	0.046241	1.0359	1.60147	0.63156	0.697209	1.71028	22.2487
PH01000033G1790	389.846	1.31496	0.739105	0.251808	10.1989	3.39048	23.9862	52.937
PH01000595G0780	53.1589	0	0	0	0	0	0.344601	0.429602
PH01005566G0040	27.9976	0.0197441	0.221211	0.206063	0.121257	0.0732615	0.140468	2.87902
PH01000007G1150	18.1703	0.0210856	0.267528	0.234496	0.325602	0.184663	0.562021	2.11847
PH01001868G0090	19.9818	0.0140275	0.756882	0.741134	0.0920097	0.315266	1.07952	1.3688
PH01000659G0050	126.292	0.339975	32.927	2.87738	5.18967	90.2791	124.398	120.153
PH01002743G0170	394.462	1.35942	0.455834	0.931927	0.387484	0.670754	1.48959	7.21066
PH01000361G0510	71.8135	0	0	0	0.448576	0	0	0.138566
PH01002796G0150	23.0057	0.0273667	0	0	0.0653015	0.183188	0.360237	2.1002
PH01001793G0140	63.3043	0.144787	1.00434	0.865492	4.66478	4.33487	20.6929	14.6035
PH01000972G0390	105.304	0.161058	0	0.114873	0.061691	0.125518	0.285964	1.57941
PH01000362G0340	337.667	1.19718	64.2585	13.4603	1.76351	135.557	174.748	165.648
PH01000038G0590	179.723	0.711655	0.215394	0.228092	1.77454	1.76307	7.41684	21.3557
PH01000144G0480	28.4587	0.0237797	1.10749	2.17347e-05	0.0145956	3.92363	8.09226	20.0372
PH01000693G0390	56.6676	0.0838224	1.0124	1.15886	1.31312	0.429348	2.67021	139.876
PH01000359G0530	33.97	0	0	0.0959572	2.04943	0.0346326	5.36298	4.15406
PH01081003G0010	384.66	1.27099	1.62084	0.091134	0.190797	9.25815	10.4754	17.9934
PH01004353G0020	88.1523	0.246264	1.46369	1.41725	11.299	1.08735	11.2652	17.5146
PH01000004G3370	30.1348	0	0.590638	0.310945	0.30233	2.55092	2.5386	8.59023
PH01001657G0170	25.1283	0.0314461	0.485687	0.523177	1.28076	0.370833	0.399319	0.27767
PH01001082G0410	46.4203	0.0550197	9.3597	6.14404	8.54603	9.39599	15.5217	49.1606
PH01000339G0860	76.0257	0.0907752	0.105548	0.389711	0.210157	0.213583	1.92445	1.37254
PH01000187G0670	215.412	0.729249	2.74163	2.78931	0.576239	1.91425	6.76454	39.2117
PH01000260G0020	96.9988	0.115216	0.259065	0.119093	0.0647509	0.131541	2.69285	5.91548
PH01001600G0390	45.0924	0.106579	0.278046	0.138445	0	0.147859	0.247011	2.61308
PH01002018G0330	160.572	0.450054	20.3635	1.1417	1.35306	74.6737	94.3112	127.46
PH01131697G0010	708.307	2.10029	0	0	0	0.999505	0.229247	1.68868
PH01000950G0410	123.015	0.0972838	1.75918	0.425164	0.340402	6.06	8.78485	18.7326
PH01000000G5710	134.878	0.531165	0.395712	0.174944	14.8819	2.24861	3.16745	2.3094
PH01000556G0320	19.8278	0.0153156	0	0	0.0177447	0.0181649	0.020815	2.48729
PH01000552G0250	53.741	0.13513	0.0418952	0.0769257	0.10491	0.172865	0.476068	8.66407
PH01003081G0050	448.44	1.84743	2.23428	1.03771	2.36938	7.21353	13.5464	20.8603
PH01000082G1720	28.8596	0.0336092	0.338645	0.195952	0.164393	0.134927	1.05258	4.43414
PH01000068G0900	434.703	1.92395	60.3001	34.146	51.1389	26.2559	139.731	410.811
PH01009463G0010	45.5561	0.0688927	1.70067	1.16378	2.08513	0.883094	3.72313	21.5063
PH01003023G0120	47.9436	0.0807584	0.12989	0.175348	0	0.0962373	0.257747	3.9993
PH01000286G0010	20.2674	0	0	0.0178448	0.0955302	0	0	0
PH01000361G0560	79.0122	0.251961	0.818784	0.747599	1.87312	0.852536	0.363201	1.14325
PH01000260G1030	401.592	1.60622	15.5552	0.719428	6.35012	75.4168	147.504	112.988
PH01000478G0680	85.3437	0.143098	0.0547096	0.0498672	0.162254	0.16728	1.79384	6.41052
PH01001333G0120	38.6396	0	0	0	0.154878	0	0.044579	0.191388
PH01001444G0130	123.141	0.30879	0.354096	0.367385	0.608367	1.57362	6.68775	18.862
PH01000149G1320	45.0228	0.116016	0.0900642	0.0624606	0	0.0228297	0.289538	4.43254
PH01000528G0960	24.0866	0.0239167	0.229874	0.255551	0.0988356	0.372215	0.1207	2.55633
PH01265225G0010	432.859	1.34466	9.00404	4.08893	8.75846	47.2285	48.4023	82.5587
PH01000359G0680	42.5207	0.0741663	0.429362	0.366315	0.568305	0.481641	0.653758	1.78211
PH01000013G0420	102.726	0.322296	0.101704	0.0312793	0.309718	0.59575	0.773992	7.44798
PH01000012G1930	101.464	0.327422	0.229035	0.168075	0	0.358984	1.52938	6.00615
PH01000811G0090	112.92	0.311073	7.01376	1.64997	0.0494223	16.9406	17.0638	31.396
PH01006272G0040	24.9068	0	0.186943	0.0986923	0.0265056	0.0232041	0.227313	0.644362
PH01000097G1100	50.4173	0	0.0431123	0	0.0434147	0	0.466605	0.917422
PH01000625G0630	89.2185	0.181664	0.257752	0	8.48541	0.426484	1.58295	3.97671
PH01002495G0280	41.9262	0.130902	0.653477	0	0.05686	2.89529	3.06783	3.80922
PH01000086G0160	310.29	1.42619	11.3574	5.91057	8.10961	20.151	37.8639	41.4522
PH01001430G0250	32.0212	0	0	0	0	0	0	0.91887
PH01000015G0190	265.311	1.06912	0	0.102217	0.442625	0.0561716	0.518778	3.8875
PH01001610G0500	354.97	1.62912	6.1658	0.505806	2.63382	76.8241	103.028	137.314
PH01001164G0160	100.288	0.425271	0.848475	1.04948	1.78554	1.62916	6.12599	18.095
PH01000217G0620	26.4241	0.0230673	0.0570149	0.0264733	0.056226	0.283746	0.456427	1.17193
PH01002371G0140	20.7344	0	0.148263	0.0454389	0.0415754	0.024862	0.438178	0.318044
PH01000908G0700	22.8906	0.0413457	0.206391	0.103594	0.132229	0.297468	0.137886	0.344419
PH01001011G0510	32.8786	0.0284822	0.99135	0.164877	0	0.0351565	6.86053	39.1566
PH01000115G0470	71.6682	0.0588564	2.34686	1.08471	0.483377	0.974833	1.43588	5.80853
PH01000379G0490	20.6593	0	0	0	0	0	0	0.998185
PH01001755G0220	52.9448	0	0	0	0	0	0	0
PH01003391G0180	44.9287	0	0	0	0	0	0	0
PH01000001G2870	23.0182	0.0148306	0.0699778	0.0919684	0.518686	0.0470477	0.425358	0.578692
PH01001005G0060	321.965	1.42467	1.95493	1.34216	2.45247	5.44986	11.6458	13.1658
PH01001052G0090	22.5644	0.0194537	0.0429914	0	0	0	0.0512911	0.94423
PH01000286G0770	34.2472	0	0	0	0	0	0.0401515	0.376852
PH01000028G1790	17.4411	0.0128894	0.253937	0.126415	0.408404	0.0393044	0.42877	1.04385
PH01000848G0570	60.0085	0	11.2672	3.37165	0.114117	1.123	20.4847	95.9876
PH01001131G0560	52.4931	0.0473896	1.72394	0.664582	1.4784	3.3488	2.89415	4.57739
PH01000764G0670	21.1924	0.0403401	5.33683	0.00145621	0.288072	1.92185	3.74852	6.44636
PH01000033G2380	13.6791	0	0.0340625	0.0159118	0.238993	0.0663515	1.0747	0.552298
PH01003230G0070	46.1372	0.195369	0.244453	0.296439	0.22129	0.263987	0.25169	0.195502
PH01000513G0120	49.167	0.149628	0.202658	0.0929436	3.76998	0.555969	8.12696	9.02554
PH01000402G0530	39.4714	0	0	0	0	0.0453762	0	0.217873
PH01000101G0880	32.2143	0.048932	0.0301883	0.195839	0.0568583	0.171999	0.366791	1.76658
PH01000180G0820	48.099	0.175934	0.441233	0.647067	0.6487	0.471494	0.564147	3.28033
PH01000912G0470	13.247	0	0	0	0	0.029784	0	0.344411
PH01000493G0150	20.5227	0.019841	2.25162	0.0477408	0.150447	1.62779	2.48401	4.92308
PH01004619G0020	29.6559	0	0.100599	0.0621023	0	0.100864	0	0.366168
PH01002378G0050	73.0761	0.298371	2.80968	0.261443	16.6208	13.9373	38.0025	18.4251
PH01002448G0300	103.873	0.533903	1.15311	0.738724	3.41321	1.34739	3.64141	1.96886
PH01000571G0200	365.577	1.63454	3.47566	0.80742	5.96782	40.7913	36.0018	49.3403
PH01000759G0070	12.8924	0	0.0291323	0	0	0	0.0169237	0.343839
PH01001554G0310	30.5862	0.0278516	0.246098	0.27264	0.403112	0.190466	3.16533	13.6529
PH01000355G0880	43.9085	0.0993841	3.95488	4.70047	1.6911	1.91062	2.96456	4.46932
PH01000430G1060	42.875	0	0.683522	0.103201	23.8024	1.09874	9.53775	10.8653
PH01000331G0860	25.2725	0	0.75698	0	0.736339	0.389958	2.54025	11.7726
PH01001255G0060	10.7401	0.0101637	0.022839	0.0313933	0.0113647	0.0231802	0.0666768	0.320784
PH01003805G0010	14.6064	0.0139753	0.742123	0.73392	0.3467	0.349932	1.1666	5.67874
PH01000816G0580	68.5238	0.0641029	0.203617	0.436927	4.94062	0.211982	3.11331	8.93447
PH01000664G0490	12.1725	0	0.0278993	0	0.127374	0	0.0164606	0.121945
PH01000081G1440	7.39495	0	0.113879	0.166367	0.0368788	0.0195107	0.0530752	0.473011
PH01001050G0490	20.3735	0	0.0201945	0.0833291	0.0205958	0.0420521	0.0490555	1.27448
PH01001614G0190	51.0025	0.0498628	2.99025	1.08398	1.28207	4.23661	4.87212	11.9266
PH01006629G0010	176.761	0.591191	3.50064	3.69573	20.4759	5.08785	14.8908	58.0286
PH01001038G0230	69.0006	0.066448	3.31945	2.24217	2.56184	1.06754	18.1417	155.927
PH01001268G0240	45.3438	0.141274	0.0285711	0.0262088	0.598511	0.0591819	0.417507	0.497721
PH01002854G0220	35.4854	0.104747	3.89802	9.21952	2.30583	2.3911	1.75341	28.0491
PH01002618G0040	33.4028	0.129767	0.160578	0.19957	0.323732	0.584303	0.716016	1.82445
PH01002349G0160	12.7669	0.0129605	0	0	0	0	0	0.0407584
PH01000317G0700	71.049	0.209268	0.677328	2.0631	85.658	0.0451629	6.45636	1.23993
PH01002124G0100	25.0645	0.0385009	0.161419	0.337724	0.0544765	0.0561094	1.03967	4.14031
PH01001276G0150	32.8835	0.0557459	0.397259	0.274431	0.425598	1.17024	3.35263	4.52474
PH01001171G0040	46.6535	0.183901	0.162706	0.451495	0.128679	0.0646963	0.0371943	1.02958
PH01001336G0290	343.277	1.72981	12.3084	2.24012	0.468797	33.6093	108.812	164.48
PH01003133G0160	22.7889	0.0271457	0.123095	0.0340749	0.106848	0.035533	0.901534	15.9165
PH01002263G0270	38.4545	0.0636884	0.0349194	0.0638575	0	0.0353982	0	0.0845495
PH01002295G0010	36.5716	0.142489	0.420509	0.291211	3.39092	2.50159	14.7898	14.6801
PH01001405G0120	62.528	0.248023	0.2912	0.193671	0.212118	0.378104	0.901406	2.08492
PH01001437G0440	151.672	0.696779	2.21867	2.75187	4.21542	0.977895	4.3095	24.1816
PH01001322G0070	22.6443	0.0486544	0	0.0173988	0.0937546	0	0.241066	7.88408
PH01000056G0510	52.0385	0.112262	5.425	5.54957	0.43606	0.53336	14.7405	74.9142
PH01000177G0610	34.9727	0.180343	0.505589	0.458371	0.147839	0.430293	1.19679	9.20947
PH01000883G0370	23.2247	0	0	0	0	0.0267311	0.0309656	0.420555
PH01000138G0790	23.497	0	0	0	0	0	0.140779	10.2508
PH01002258G0420	292.735	1.5825	8.63223	1.47038	2.78889	39.7698	66.1198	91.537
PH01002187G0270	90.6356	0.410902	0.984394	0.371592	0.431471	1.59757	4.58044	17.3652
PH01004164G0030	8.18759	0.00894945	0	0	0	0	0.0126801	0.0536034
PH01000218G1080	34.5058	0.119973	0.0188054	0.017416	0.0759935	0.193407	0.338863	1.54978
PH01000011G3000	80.3412	0.400592	1.67077	1.06401	1.55632	2.00402	5.70426	9.00397
PH01001117G0450	42.7284	0.091861	0.40757	0.125653	0.0569004	0.308216	1.37027	6.13293
PH01004130G0100	21.05	0.0691051	0.339075	0.239991	0.0498914	0.0387371	0.458104	4.1852
PH01001427G0280	18.0271	0.0204249	0.0271739	0.0501697	0.365566	0.158898	1.82948	1.84781
PH01000113G0380	393.946	2.17237	3.1676	1.84024	4.07126	5.38226	21.0645	27.1043
PH01002208G0010	27.2963	0.0310899	0	0	0.0817477	0.0793539	0.0929857	0.0494823
PH01002922G0120	32.9591	0	0	0.0421088	0	0	2.21794	43.8191
PH01001028G0640	85.7197	0.149214	4.28171	3.19189	1.28659	2.61086	12.058	12.8194
PH01000009G1510	19.1817	0.0729507	0.07031	0.0259159	0.0403769	0.0134815	0.0152663	0.675688
PH01002995G0220	50.0887	0	22.1569	6.60322	2.12552	8.03959	15.1818	53.7467
PH01003281G0080	64.7873	0.33236	1.38034	0.583987	0.357628	1.2334	2.18536	6.54049
PH01000090G0620	138.511	0.817125	3.64564	1.11977	3.58685	18.5083	17.3109	23.4063
PH01001047G0230	30.1588	0.0372441	7.71842	6.8785	5.15378	3.81104	7.40631	13.4348
PH01000191G0350	50.7108	0.18863	0.194005	0.0226265	0.0502346	0.743936	1.16232	2.14967
PH01001451G0380	65.0451	0.0915687	0.0853856	0.0810776	0.147952	0.0791172	3.16536	8.02378
PH01002437G0340	47.2587	0.223871	0.49773	0.100358	0.533519	0.860699	3.27393	4.92098
PH01002705G0220	34.964	0.0826635	0.0968419	0	0.259692	0	0.297856	0.473849
PH01002792G0120	27.0245	0	0.037579	0	0	0	0.128463	105.41
PH01000143G1600	26.1693	0	0.540136	0.414827	0.567216	0.417738	0.435311	0.463467
PH01003371G0190	47.9603	0.125298	0.125244	0.116639	0.876674	1.12922	6.12557	9.29523
PH01000118G1330	335.516	2.02481	12.8814	14.9339	8.61106	5.48156	14.1786	21.0231
PH01001038G0420	31.0306	0.0855899	0.386982	0.0714901	0.0763496	1.28959	1.7659	4.31618
PH01001430G0300	25.1017	0	0.149481	0.357429	0.303792	0.311912	0.216814	0.932888
PH01000501G0450	25.1068	0.0911963	0.268392	0.864595	0.878761	0.812326	1.01738	0.915454
PH01000625G0200	24.9634	0.0288278	0	0	0	0	0	0
PH01000781G0160	70.9941	0.0780841	0	0	0	0	0.106618	0.777151
PH01002105G0310	20.9523	0.0248283	0.121119	0	0.561595	0.542711	3.33062	10.0985
PH01000236G0370	26.1387	0.0629258	0.118297	0.0665876	0.159123	0.0441939	0.174123	0.523422
PH01000117G0520	164.462	0.911982	1.82925	1.42373	1.68257	1.80378	9.69041	27.3435
PH01004830G0160	30.3556	0	0	0.0782441	0.0420264	0	0.0958727	1.02134
PH01001621G0310	633.332	3.76786	34.4589	23.1119	33.2345	94.2422	176.251	217.25
PH01005158G0060	248.652	0.785865	13.1691	0	5.50151	172.419	147.988	123.001
PH01001934G0130	156.881	0.734378	2.27777	0.518864	0.995556	6.37259	15.135	50.5415
PH01001710G0270	30.1524	0.10783	0.115012	0.106267	0.387663	0.123353	1.04389	5.11692
PH01001036G0580	86.4917	0.164362	0.666617	0.173703	0	1.72334	2.53761	5.30003
PH01000384G0920	138.953	0.912962	6.41036	7.53597	11.1065	6.00119	8.95979	22.0484
PH01000916G0030	242.966	0	9.40751	0.397358	1.0228	93.4206	29.0737	31.7735
PH01000290G0170	346.744	1.87564	12.2344	6.89514	35.1248	24.4657	55.9539	79.5376
PH01001266G0090	61.133	0	0	0	0	0	0.441079	0.0536292
PH01001852G0310	16.862	0	0	0	0	0	0	0
PH01003768G0050	38.6897	0.000101905	1.56037	0.300355	56.9348	2.8776	6.80437	9.16269
PH01000107G0400	71.991	0.323762	0.0724694	0	5.52767	1.46897	4.95437	14.63
PH01000280G1410	76.1641	0.382922	5.03159	1.01704	0.801215	33.4017	15.0894	13.1536
PH01000001G2030	1492.6	8.8918	32.718	29.6294	21.9824	44.9894	74.1754	130.255
PH01002719G0240	26.1171	0.067978	5.13105	1.77369	1.11823	2.34178	2.73007	7.93895
PH01001334G0240	30.0646	0	0	0	0	0	0	0.0513918
PH01003128G0100	18.3543	0.0369965	1.03173	1.22128	1.04123	0.633775	3.02275	92.5981
PH01000450G0220	76.3546	0.482973	0.468073	0.352438	0.465511	0.183195	1.00139	20.2479
PH01000072G0910	29.7543	0	0.0329411	0	0.152428	1.40796	0.592919	0.0780686
PH01000326G0720	10.4627	0	0	0	0	0	0.0640329	0.723107
PH01002072G0050	68.8314	0.411155	12.5115	11.8017	4.89331	6.72951	25.1533	31.7391
PH01000417G0290	21.3431	0.0883569	0.736922	0.496966	1.12435	0.555389	3.37995	8.35776
PH01004214G0060	17.7619	0.0247674	0.0986975	0.0942946	0	0.24237	0.0587992	0.113589
PH01000028G0070	32.3292	0.119102	1.24914	1.32691	0.22294	0.48189	1.11886	1.75685
PH01003422G0170	48.1982	0.146213	1.16962	1.17221	0.939022	0.895946	1.7706	10.6152
PH01000460G0520	58.352	0.0726939	0	0	11.5499	0.243	1.22144	8.67599
PH01002881G0250	104.54	0.493815	0.145429	0.353348	0.0484201	0	0.804112	1.67084
PH01000741G0460	35.547	0	2.59278	2.26659	0.387367	1.03794	2.6375	0.810914
PH01000182G0790	34.5229	0.0697834	0.528338	0	1.28656	1.82735	7.50238	13.6549
PH01004437G0120	17.4768	0.0362748	0.0411031	0.0376883	0.163485	0.0632376	0.0484564	1.31721
PH01002932G0220	20.0543	0.0879606	0.150979	0.279375	0.193449	0.553758	1.24631	3.01662
PH01000392G1020	10.2161	0	0	0	0	0	0.0583397	0.0617216
PH01000188G0340	171.863	1.174	3.99444	2.6715	9.5513	7.96881	24.1358	25.0074
PH01000057G1310	7.65617	0	0	0.0120227	0.0125984	0	0	0.0305164
PH01006528G0030	29.9193	0.0622237	0.069135	0.0956053	0.346636	0.0357063	0.370704	1.04037
PH01000534G0230	12.4185	0	0	0	0.0622541	0.0382096	1.58304	0.828259
PH01000049G2360	100.966	0.58617	0.675092	1.8178	0.581402	1.25337	0.246785	2.83588
PH01000507G0250	66.9447	0.0854771	0.557293	0.169512	0.184973	0.190946	0.663111	1.93637
PH01000165G0660	23.4236	0.0322834	0.26053	0.101983	0.29499	0.133287	2.55856	12.6287
PH01000715G0030	12.1024	0.0522279	0.014371	0.0126391	0.473462	0.0414801	0.178005	0.217016
PH01002331G0280	5.62233	0	0.0379088	0	0.0464384	0.252766	0.310814	1.19879
PH01000968G0370	13.7553	0.0182009	0.424452	0.263653	0.102775	0.637455	2.53692	1.94054
PH01001828G0010	9.61362	0.00912574	0.461372	0.310813	1.10044	0.656545	0.199282	1.0123
PH01025921G0010	21.5364	0	0	0	0	0	0.0737475	0.155251
PH01003871G0160	7.41097	0	0	0	0	0	0.0147333	0.203063
PH01004460G0010	20.9289	0.0282934	3.3667	2.16478	0.913587	0.248564	4.94108	33.3215
PH01000242G0910	139.462	0.967602	10.4814	8.49894	27.1221	22.7273	38.3743	39.7822
PH01000051G1290	622.694	4.02885	8.955	13.0256	11.8003	5.65192	37.7789	41.6735
PH01000171G0680	132.357	0.834201	5.08415	0.423085	0.547679	17.0931	31.7869	43.5649
PH01005892G0060	9.97685	0.0136213	0.126644	0.0515584	0.0901404	0.0716334	0.239023	1.57397
PH01000009G2360	108.982	0.684165	17.3722	2.72142	16.1613	18.5403	46.9685	86.5227
PH01000043G0210	90.8416	0.594633	1.89412	0.133651	0.602754	8.68785	10.7863	10.9291
PH01005755G0060	59.0189	0.388915	3.84818	1.13909	0.237467	5.30142	9.45578	21.0729
PH01004214G0020	60.1783	0.309142	0	0	0.10935	0.221866	0	0.402757
PH01000418G0010	243.014	1.49921	4.29197	0.192976	21.353	40.4518	67.4427	69.9165
PH01000513G0730	33.112	0.0724875	0.46555	0.180562	0.846469	1.58785	1.57792	2.04705
PH01003616G0110	17.4632	0.0475929	0	0.0581868	0.214322	0	0	0.211585
PH01000230G1090	89.0008	0.36861	1.49041	0.0566099	0.505964	4.04419	1.89166	2.51272
PH01001438G0500	39.0858	0	0	0	0.0576052	0	0	0
PH01001186G0320	435.747	3.03004	9.67947	4.16198	120.398	57.7233	218.668	183.597
PH01001094G0060	84.2501	0.585544	2.7886	0.476704	0.56403	11.4574	10.2378	10.053
PH01000622G0470	969.592	7.02086	28.2157	27.9482	10.1347	35.2687	29.4043	97.1542
PH01005398G0010	128.791	0.929126	5.38036	3.63759	15.3852	6.59495	25.3632	51.9729
PH01000614G0780	869.698	6.10653	0.851087	0.129355	1.13085	2.15933	6.17762	30.3224
PH01000553G0160	205.892	1.36097	1.21651	1.53129	7.03286	1.06317	3.52782	7.42624
PH01004502G0110	153.121	0.889885	5.83783	0.292064	0.556242	61.0517	38.0923	53.7152
PH01000686G0340	73.5213	0.234679	0.125697	0	0.252726	0.388988	0.826592	1.95371
PH01005559G0080	23.2005	0	9.38268	2.66142	2.3632	3.5061	13.1752	39.5969
PH01000417G0900	130.698	0.67502	2.03127	1.0137	78.4302	1.08122	33.976	198.536
PH01001756G0090	86.8824	0.571964	1.01168	0.112728	1.33316	9.27271	6.31177	6.62783
PH01000323G0160	9.05247	0.0131159	0.0834317	0.0911664	0.0641091	0.0986694	0.0926456	22.0701
PH01000822G0360	34.2332	0	1.41559	0.206105	0.165452	0.507526	4.35014	18.9315
PH01000193G1120	32.8636	0.0938174	0	0.0317406	4.02497	0.601616	2.04423	17.2574
PH01004286G0070	59.9898	0.248146	1.81073	0.923977	1.28555	1.3086	5.51088	6.33422
PH01000695G0190	29.4396	0	0	0	0.0455606	0	0.48124	3.07438
PH01000920G0070	36.7033	0	0.283334	0.213958	0.236121	0.0610012	0.21097	49.297
PH01000004G1580	83.3092	0.279882	1.33553	0.337359	14.2223	7.6942	35.5293	40.0659
PH01000392G0700	188.246	1.08055	0.18219	0.0669708	6.28686	2.13925	5.65024	16.95
PH01001837G0380	39.0435	0.16967	1.4588	1.10175	0.694	1.208	2.18694	7.80693
PH01001274G0360	58.8592	0	0.103837	0.569108	0.100895	0.300961	0.230616	0.123217
PH01000439G0310	30.2297	0	0.0488507	0	0.00649309	0.316416	0.291909	3.78211
PH01142194G0010	51.739	0.121588	0.266818	0.0624245	0.0681485	0.348814	14.9331	17.5464
PH01000286G1070	17.138	0	0	0	0	0.0547154	0	0.328262
PH01000672G0410	12.1026	0.0178484	0.397798	0.921772	0	0.0613247	0.25902	1.34888
PH01002775G0150	13.9435	0.0202694	0.134956	0.0834222	0.136381	0.0464231	0.239614	1.81664
PH01000052G1500	56.0607	0.365054	4.22468	0.747051	0.577241	14.6639	26.5447	44.0077
PH01000515G0560	24.7046	0.0635963	0.465705	0.307021	9.73126	0.955974	6.74758	7.80575
PH01002653G0150	68.4041	0.494908	4.59463	6.55256	1.1112	2.19412	7.01784	22.5849
PH01003491G0110	113.082	0.739018	2.08726	1.81204	31.9296	1.06166	19.0769	105.233
PH01000898G0650	19.5602	0.085519	0.253989	0.163292	0.235753	0.158922	0.652023	5.20813
PH01000426G0470	8.46788	0	0.0553851	0	1.70611	0.141695	1.23967	10.1816
PH01003659G0130	63.5257	0.183186	0.690405	0	0	1.79698	4.39511	9.50101
PH01000021G2170	5.97414	0	0.0222125	0.0103486	0.0440572	0.0659469	0.150475	0.533093
PH01001184G0530	26.8919	0.064738	0.378853	0.195843	0.823175	0.368236	2.4042	33.8921
PH01000781G0710	13.5141	0	0.913173	0.797114	0.191059	0.537352	0.574406	3.36714
PH01000753G0130	81.1562	0.418492	0.195022	0.045719	16.277	4.46537	21.2961	23.1784
PH01000775G0690	14.5417	0	1.05234	0.334532	0.380099	0.220529	1.4243	9.20287
PH01000441G0050	5.21552	0.00810175	0	0.0181707	0.00971217	0.0192937	0.0896534	0.116691
PH01001226G0130	24.1162	0.0357981	0.306927	0.595948	0	0.0790675	0.544585	0.663285
PH01000322G0140	10.5848	0	0.387936	0.496252	0.0385274	0.029948	0.172181	5.19076
PH01000356G0310	43.3084	0	1.18364	0.191315	0.82801	0.496503	5.28589	13.0897
PH01002861G0060	47.6931	0.0708622	0.157456	0.216617	0	0.0794903	0.184518	7.74348
PH01003030G0030	41.7198	0.190267	0.984038	0.75078	2.25482	1.06386	5.88577	18.0139
PH01000934G0330	18.1586	0.063049	0.0354556	0	25.3089	1.74442	20.9788	55.6849
PH01002979G0160	14.6125	0.0774602	0.312633	0.303029	0.419779	0.535686	0.832118	4.32553
PH01000589G0750	65.8915	0.390976	0.0366538	0.100576	0.148076	0.460804	0.977496	2.86952
PH01001354G0290	15.3983	0	0	0	0	0	0	0.227613
PH01000411G0830	25.3628	0	0	0	0.361894	0	0.0953298	0.643715
PH01000019G0360	212.422	1.58331	0.573319	0.134088	0.11889	1.24697	1.43854	0.989487
PH01001567G0390	10.7162	0.0173264	5.70065	1.6494	0.743572	2.35032	2.54723	7.65142
PH01000519G0300	19.5286	0.0721105	0	0	0.602947	0.0420751	0.291333	0.986413
PH01005472G0050	56.3286	0	1.61263	2.6804	0.7172	0.372461	1.61623	10.399
PH01002444G0270	28.3046	0.135646	0.663833	0.831786	0.36936	0.316826	3.53605	7.43095
PH01000122G1500	20.4669	0.0953098	0.253527	0.042034	0.202224	2.4653	4.07848	16.5615
PH01003123G0140	52.2224	0.302452	0.316724	0.233065	0.211354	0.301002	0.416296	2.62467
PH01002010G0310	13.0337	0	0.151474	0	0.179268	0.296552	0.423804	1.00626
PH01006829G0040	81.2774	0.660537	1.21502	0.612162	1.50249	2.02786	6.92995	8.53649
PH01000862G0660	12.4086	0	0.0791283	0.0243777	0	0.103274	0.0292418	0.403157
PH01003093G0130	18.7492	0	0	0.0843335	0	0	0.0393143	4.95385
PH01000067G1560	618.716	4.31917	47.4527	8.95586	13.0704	205.454	249.816	314.982
PH01002440G0400	421.641	3.33385	0.0976433	0	0	0.100436	0	0.246268
PH01004448G0090	696.181	5.85014	18.726	6.61133	6.99912	41.6528	37.5855	94.5397
PH01009255G0030	38.9263	0.271227	7.4988	9.01854	3.51945	4.82999	13.9254	11.4173
PH01000025G0600	67.2145	0	0.713809	0.22091	21.7994	0	0.847331	27.0913
PH01000115G0530	16.1864	0.0259307	0.881338	0	0.0308721	6.39047	1.57647	2.30576
PH01000148G1160	20.4299	0	0	0.0721861	0	0	0.0852111	8.71607
PH01001146G0480	18.2352	0	0	0	0.0381273	0	0.0765548	0.991643
PH01000044G0380	10.9226	0.0297981	0.0189699	0	0	0.13041	0.106519	0.405521
PH01001429G0080	18.6475	0.0491389	0	0	0.0297197	0	0.104041	0.109157
PH01003887G0030	29.511	0.159694	1.33697	0.926225	0.716709	0.116998	12.1446	73.1094
PH01000884G0070	32.1233	0	0	0.137262	0.071679	0	0.0812016	0.350202
PH01001343G0200	20.0019	0	0.275138	0.791061	0.231755	0.548393	0.0893364	5.81388
PH01000098G1600	60.3573	0.454761	4.92531	5.16881	1.14402	1.56955	4.08839	33.0825
PH01004612G0030	59.7211	0.492355	0.948191	0.809716	0.493511	0.375784	2.02778	9.01153
PH01001544G0370	13.7102	0.0601237	3.69585	7.30325	0.959747	2.29731	0.677569	5.20518
PH01004678G0050	17.8874	0.0591119	0.174115	0.262212	0.968386	0.0225147	0.468756	1.6133
PH01000739G0580	19.4817	0.0331318	0.0732595	0.037392	0.158532	0.232335	0.0458581	0.249575
PH01001631G0480	15.6234	0	0.684545	1.07165	0.411869	0.230394	0.979467	3.29414
PH01000149G0850	9.01229	0	0.0561665	0	0	0.486105	0.448591	1.39581
PH01002074G0360	47.6066	0.302533	0.412799	0.3179	0.429811	1.86904	4.63472	16.5623
PH01001709G0280	139.396	1.21278	9.40015	0.640537	1.86476	52.27	42.6595	48.426
PH01001858G0020	37.8373	0	0	0	0	0	0	0
PH01001475G0370	20.3692	0.123874	0.626526	0.482684	0.536323	0.487892	1.62361	2.00803
PH01000749G0820	56.1515	0.356255	5.84165	0.197549	44.2129	36.4965	56.0586	49.7359
PH01000192G0390	6.89527	0	0	0.0152105	0.0580171	0	0	0.10605
PH01000357G0810	50.7816	0.321668	0.130365	0	0.216766	0.514822	0.857175	4.35069
PH01006283G0060	76.3597	0.574708	1.63922	0.0443713	0.327649	9.46462	22.6094	52.188
PH01002838G0260	9.82827	0	0.298111	0.540618	0	0	0.436151	1.3879
PH01002152G0170	15.7094	0.0504955	1.13283	0.418518	1.00286	1.41666	3.17924	3.81204
PH01000025G1810	78.0356	0.433544	0.0593592	0.110664	1.08051	0.55452	1.57833	10.0625
PH01000208G1050	718.62	6.14403	8.92068	6.47041	8.03727	8.08048	42.3969	80.8784
PH01005739G0080	68.3212	0.4549	24.0756	20.5077	6.27932	11.1722	63.0687	33.495
PH01004358G0030	7.69386	0.0144628	0.0734482	0.0339739	0.0164226	0.0181925	0	0.30645
PH01000000G5760	21.4459	0.0821499	1.92286	2.43879	0.690063	0.946512	1.38809	16.0875
PH01002139G0430	31.1367	0.199985	0.4102	0.12032	0.0519266	0.419366	0.152815	1.63169
PH01002656G0030	37.0939	0.258467	0.63518	0.461707	0.702341	0.705367	0.602047	1.35393
PH01003370G0010	166.975	1.24739	0.294944	0.231736	14.551	4.11764	35.5916	19.569
PH01006040G0030	6.8156	0	0.04274	0.0131607	1.13056	0.0143666	0.269706	0.686186
PH01001714G0230	56.1693	0.443379	1.16612	1.32689	2.47506	0.957694	2.72563	3.58191
PH01000246G0760	14.2118	0.0649824	0.0895487	0	0.17624	0.0217201	0.27751	0.207502
PH01001425G0190	26.0007	0.188449	0.0156123	0.0145114	0.0310675	0.0634385	0.404477	0.285988
PH01001523G0230	89.0564	0.736054	2.43652	0.408186	4.40096	13.3938	16.3874	24.8428
PH01001125G0500	17.2729	0	0.842149	0.649937	0.332077	0.610878	0.131801	1.70697
PH01000712G0460	21.0872	0.0880763	0.578038	0.38745	0.261558	0.708319	0.594395	0.382919
PH01002777G0100	42.2156	0.231896	0.316758	0.11695	0.191231	1.6158	1.76918	6.66232
PH01001005G0230	31.4692	0.255068	0.698193	1.05627	0.420147	0.460233	1.09104	47.1328
PH01000002G2860	28.2554	0.110882	2.14176	1.44436	2.58701	1.66869	2.31667	1.67899
PH01103680G0010	229.436	1.64963	19.5545	0.248687	16.3582	243.266	127.21	86.3598
PH01003579G0140	16.9936	0	0.039775	0	0.119413	0.294484	0.184734	0.538147
PH01000246G1260	30.6841	0.211431	1.03556	0.422594	0.427484	0.202327	1.22195	4.00311
PH01004120G0020	25.8197	0.28383	0.470379	0.370701	0.409468	0.4832	0.664905	0.469388
PH01000010G3060	18.8697	0.0389388	0	0	0	0.293626	0.654052	0.926401
PH01000122G1400	14.5226	0.139822	0.169958	0.102424	0.139846	0.344855	0.592348	1.09346
PH01001760G0220	130.744	1.19461	11.5714	4.00786	0.862097	14.0396	28.7545	34.2229
PH01002899G0230	666.626	5.96534	41.989	7.15502	32.3217	142.534	228.693	220.711
PH01000794G0630	31.9308	0.0887702	0.132341	0.0407338	0.182192	0.23298	0.38313	0.911224
PH01005154G0100	21.1502	0	0.0860642	0.0396915	0	0	0.0506059	0.799646
PH01002135G0120	28.6874	0.0496168	0.146114	0.0443717	0.445053	0	0	0
PH01003286G0210	9.44707	0	0.022032	0	0	0	0.124261	0.495195
PH01001405G0390	163.585	1.12289	0.225221	0.406581	3.0723	1.08084	13.4439	25.9434
PH01003638G0080	67.2005	0.474825	1.27351	1.05716	0.500363	1.14588	1.21102	3.65875
PH01001516G0170	79.5937	0	4.7328	4.94092	2.57595	3.58196	11.5763	22.3536
PH01000212G0640	30.9628	0	0.0723995	0.0666414	2.45269	0.999851	5.93852	25.0387
PH01000945G0280	6.59031	0.0176218	0.091431	0.087956	0	0.0798214	0.0848898	0.40738
PH01001472G0280	4.97836	0.00958185	1.47558	0.586757	0.302618	0.747546	1.68762	4.19683
PH01000393G0510	38.0685	0.298632	0	0	0.19015	0.137529	0.126517	0.466689
PH01001579G0450	511.775	4.74013	10.6856	14.4015	11.242	6.88676	22.9822	49.5866
PH01003401G0090	10.9787	0	0.92297	0.510697	0.0690457	0.0466647	0.511552	1.88678
PH01000534G0050	50.8095	0.637081	1.64412	1.5332	0.467653	1.07918	2.01874	4.05771
PH01002671G0200	124.384	1.05115	1790.05	1286.82	382.652	212.821	7485.44	7044.81
PH01003518G0190	38.9303	0.168159	0	0	0	0.135676	0.2092	1.35429
PH01001859G0290	26.0218	0.100155	0.292685	0	0.0399266	1.47252	2.73209	3.47073
PH01000038G0110	17.5556	0	0.0645997	0	0	0	0.104381	1.07055
PH01000500G0520	14.5148	0.0121539	2.06002	0.0262912	3.81676	8.64561	6.72614	3.29662
PH01002169G0360	17.2486	0.155665	0.0576421	0.0242818	0.0496011	0.0329748	0.105519	0.179019
PH01001229G0370	86.8493	0.611671	0	0	0.691215	0.349978	0.0812263	7.55525
PH01001787G0080	102.041	1.00412	1.39055	1.5011	3.34712	3.01902	7.10533	11.0372
PH01000095G1340	41.5249	0.4011	0.307588	0.197431	1.18494	0.689422	1.22499	2.78391
PH01000319G0780	69.1449	0.508849	4.70944	6.14848	3.18969	1.5815	10.1463	80.4384
PH01001982G0390	63.0273	0.392924	0.486665	0.789173	0.456219	0.774527	0.697746	2.47891
PH01002113G0300	11.3355	0.0210223	0.0243679	0	0	0.0247361	0.0286133	0.272322
PH01000187G0380	23.2392	0.106233	1.38493	1.24801	0.801072	5.69852	1.13508	1.73509
PH01000415G0900	138.161	1.36359	1.44091	1.32839	1.00399	1.47255	3.40636	8.47225
PH01001083G0360	187.22	1.8709	12.5232	5.8861	2.54624	6.47505	15.171	25.753
PH01000631G0240	12.6971	0	0	0	0	0	0.0311563	4.0467
PH01000392G0730	185.95	1.63962	5.68163	0.704433	0.466459	19.8544	80.7457	137.961
PH01000054G1900	12.6381	0	0	0.0294635	0	0	0	0
PH01004865G0070	190.899	1.59942	2.19363	1.33157	5.91486	3.49442	8.05246	19.7563
PH01002838G0190	27.7155	0.174541	5.00712	0.0254602	0.166201	17.53	26.9041	28.8287
PH01000086G1460	716.632	7.32547	45.27	68.0928	13.0188	30.467	71.7373	104.581
PH01000392G0830	58.2632	0.440282	1.68082	0.154966	0.293554	4.68367	14.2177	21.6949
PH01000442G0880	12.4778	0	0	0	0	0	0.165319	0.876101
PH01002434G0190	8.96073	0	0.0628837	0	0	0.0416836	0	0.377096
PH01000346G0560	59.5988	0.350472	0.412439	0.161169	0.119221	0.248412	3.30865	2.75034
PH01000609G0140	22.2528	0.126828	0.05268	0.0487612	0.0807208	0.0558951	0.45155	7.26326
PH01000165G1550	121.001	1.08621	2.81944	0.478777	10.0556	17.5101	29.4171	44.132
PH01003108G0020	51.7833	0.480483	0.0156159	0	0.215593	0.0783184	1.05872	7.87185
PH01002506G0290	24.0503	0.130439	0	0.110895	1.516	0.363507	1.45797	4.06354
PH01000360G1130	10.8556	0	0	0	1.08208	0.0566243	1.27142	2.3541
PH01000083G0290	16.6479	0.0536215	4.22557	7.17687	2.86879	2.94244	1.32523	5.15573
PH01002594G0090	21.3874	0.125008	0.620925	1.0579	1.08391	0.131878	3.93059	4.36094
PH01000004G1860	52.0185	0.518035	0.487185	1.08065	0.820733	0.498429	0.88654	10.8481
PH01002225G0150	9.26151	0.0573446	0.112792	0.105032	0.0366649	0.109413	0.0695955	0.590479
PH01001475G0440	744.09	7.08474	28.1446	5.36487	24.0744	220.938	157.362	196.132
PH01001603G0500	30.0786	0.0930604	0.210875	0.319816	0.211955	0.770353	0.832925	2.05691
PH01002131G0260	30.5684	0.133687	2.79407	2.20064	3.31807	0.69929	5.81997	6.28436
PH01000170G0210	21.5124	0.162713	0.041452	0.0903816	0.0276924	0.136666	0.855049	2.48777
PH01000764G0680	89.8616	0.797974	1.75057	0.0468485	4.64922	13.7852	23.8036	23.415
PH01000750G0750	139.58	1.04135	4.02187	0	1.58418	32.1069	35.5976	71.4775
PH01002547G0030	27.9122	0.222867	0.141971	0.221882	1.19412	0.186995	0.588132	1.13611
PH01000914G0450	15.9015	0.0709765	0.746805	0.276547	0.779849	5.71886	11.7706	36.4399
PH01003763G0110	16.986	0.0798523	5.53003	2.95971	3.69975	3.21728	13.2257	12.4028
PH01001782G0310	14.1281	0.0488523	0	0	0.0242372	0	0	0.178354
PH01001287G0410	51.2431	0.414386	0.130195	0.0800653	0.127819	0.0871244	0	0.25939
PH01001162G0240	26.1847	0.171404	0.910812	1.36179	0.140956	0.405674	0.33296	6.85163
PH01001800G0210	12.3525	0	3.29756	0.0282026	20.8666	16.0502	43.5611	32.2849
PH01000749G0540	82.1698	0.834657	3.92047	4.1821	2.37683	2.28269	3.62159	6.32059
PH01000134G0970	14.0595	0.067318	0.269929	0.269367	0.0972133	0.195982	0.181654	0.142893
PH01000687G0860	22.6072	0.0461863	0.34622	0.210435	0.0557545	0.227085	0.646501	1.50372
PH01000072G0880	35.4118	0.114188	3.17949	0.997465	1.97896	2.53412	4.14927	15.9355
PH01005854G0050	59.6104	0.55915	2.34966	0.593285	0.65551	12.6437	12.5135	13.8237
PH01000045G2120	44.127	0.454393	2.06536	1.38061	3.79165	9.04108	17.3869	24.9062
PH01002954G0250	42.7277	0	0	0	0	0	0.15461	0.331555
PH01000157G1170	300.22	2.94195	16.0518	1.61885	0.767967	49.3997	106.71	162.794
PH01001381G0520	25.0721	0.104014	4.77351	6.80021	12.005	1.03193	11.1507	65.9673
PH01002684G0020	23.3961	0.0871999	0.152799	0	0.267632	0.236952	0.71955	1.18387
PH01001675G0360	53.9484	0.318741	6.20299	10.4145	34.6837	3.53948	4.33973	20.3351
PH01001836G0010	73.0047	0	0.181122	0	0.176613	0.178222	1.02409	33.8031
PH01000004G1630	16.2372	0.0339373	3.36584	0.360413	0.337303	14.3566	10.1144	10.6464
PH01000842G0280	8.04238	0	0.506893	0.311401	0.0204562	0.0410409	0.306409	0.32255
PH01000378G0200	43.2161	0.303729	0.624302	0.96288	0.83087	0.494615	0.608531	29.4894
PH01001406G0380	61.9241	0.19707	1.92189	0.741119	1.03265	2.13946	12.6035	26.4725
PH01004619G0010	11.6958	0	0	0	0	0	0	0
PH01003137G0020	7.30866	0	0.0986825	0.054965	0	0.253205	0.42018	1.10362
PH01000722G0400	12.2841	0.0404766	0	0	0	0	0	0.0281094
PH01003830G0170	15.4467	0	0	0	0	0	1.66325	32.9153
PH01000725G0080	6.53906	0.0234639	0	0.013723	0.0144711	0.162022	0.0336101	0.177094
PH01000072G0330	34.6322	0.0751949	0.602492	0.311843	0.168787	0.435819	0.0980828	0.103677
PH01000570G0460	11.0676	0.0417706	0.291358	0.179128	0.883658	0.290251	0.245783	0.898844
PH01212013G0010	235.514	0.78615	7.22344	4.82436	1.7262	5.83059	22.8054	64.7157
PH01000312G0600	6.40698	0.0147872	0.332555	0.26879	0.746416	0.184584	1.15622	1.61025
PH01001892G0210	2304.5	27.9631	60.5526	66.1696	50.1904	108.749	52.1935	187.416
PH01000087G0750	52.1094	0.504204	0.0187339	0.0347674	0.0792505	0.117345	0.275933	0.213411
PH01001364G0450	37.8044	0.346781	0.0568088	0.0414164	0.548482	0.529869	2.32032	4.04077
PH01003092G0290	16.9391	0.0591377	0	0.029867	0.0650039	0.0335048	0.115012	1.80675
PH01001524G0090	286.764	3.19669	6.59981	4.20385	9.25855	12.8678	13.1269	40.3434
PH01002103G0360	424.88	4.65621	5.80251	1.85223	4.61604	4.38327	18.924	36.0499
PH01179626G0010	422.629	4.03518	3.82179	1.97898	23.0179	23.7748	218.208	281.987
PH01001115G0700	444.92	4.76723	0.76778	1.41961	4.22452	2.57939	28.4623	23.5951
PH01003264G0150	298.017	3.21974	0.941894	0.991123	3.0558	4.25928	19.4527	29.8941
PH01003434G0100	14.465	0	0	0.0313174	0	0	0.160244	1.84614
PH01000693G0160	18.6182	0.0784474	2.19509	2.62899	0.928535	0.998802	0.975274	1.45108
PH01000105G1490	64.5042	0.523258	2.21044	0.915514	3.70381	2.37975	5.47167	11.9344
PH01000943G0050	79.6293	0.84466	1.64911	0.499594	0.142062	3.40451	4.38409	5.55743
PH01000589G0400	88.4076	0.955319	0.678798	0.327361	0.792802	1.28929	1.53405	2.54503
PH01000973G0210	58.2496	0.616583	0.723246	1.44073	1.24403	0.848497	0.434031	0.99565
PH01003977G0150	22.2872	0.0811583	0	0	0.191842	0.68981	3.21558	2.89148
PH01000652G0840	82.829	0.832259	0.18381	0.609878	26.2436	2.16748	12.6364	25.3937
PH01000828G0220	196.318	2.24646	7.18502	8.43575	21.3345	5.00628	16.4343	49.8651
PH01000158G1050	16.9969	0	0.302542	0.374156	0.196101	0	1.39955	2.93635
PH01000040G1680	35.0094	0.469919	0.0481336	0	3.07221	0.0530031	0.787813	5.70589
PH01001533G0400	10.2884	0	0.154979	0.0236753	0.025732	0.0528023	0.0302263	0.0951769
PH01001759G0460	57.9615	0.601616	0.556607	0.922004	0.719955	0.254348	2.28956	5.61028
PH01000045G0410	16.265	0.0676463	0	0	0.0395896	0	0.0533263	1.67974
PH01002838G0170	21.3038	0.156802	2.28286	0.0670493	0	9.77321	17.1438	16.0723
PH01000165G0400	58.389	0.614686	8.08413	0.0580213	37.802	64.9904	46.935	43.8502
PH01001050G0540	15.3845	0.0737186	0.239389	0.521456	0.527481	0.120778	0.376579	3.98518
PH01001167G0340	21.7145	0.0791614	0.386284	0.307586	0.187082	0.0475753	0.384778	33.3575
PH01002525G0120	9.33363	0.021585	0.399674	0	0	1.77415	2.30113	3.26163
PH01021243G0010	13.5573	0.0295697	0	0	0	0.0948705	0.109861	0.835364
PH01000058G0590	23.2833	0.127552	0	0	0.226717	1.77239	3.34944	6.50147
PH01001105G0490	6.09732	0.051047	0.515459	0.343318	0.294365	1.10424	2.33502	2.86563
PH01000032G0550	24.2577	0.18057	0.029108	0.0267169	0.232815	0.382466	0.681507	1.37869
PH01000350G0060	135.647	1.79943	0.816358	1.21131	8.44506	1.05643	3.44879	5.25049
PH01003483G0130	12.4491	0.0421296	0.150461	0.0346468	0.0559636	0.110343	0.309823	5.88716
PH01002348G0070	97.3141	1.04014	6.36717	5.64365	7.03901	15.3256	45.8302	89.8573
PH01001480G0400	38.0243	0.380708	0.601421	0.220296	0	0.916544	1.21151	3.03213
PH01000131G1240	55.4769	0.407751	0.319449	0.348343	0	2.7483	2.63497	7.25864
PH01000077G1110	5.15284	0.0196446	0	0	0	0.0126812	0	0
PH01001112G0150	14.879	0.0723321	0.0342989	0.031652	0.0650407	0.618626	0.333243	0.989333
PH01000419G0490	69.7693	0.711961	0.30877	0.105924	0.193498	2.15802	9.0681	23.3988
PH01000696G0310	310.97	3.21962	28.2817	35.6203	18.2379	60.1001	83.8037	220.687
PH01001805G0010	42.447	0.475406	12.7057	12.1114	3.77034	15.274	8.66389	11.2752
PH01238570G0010	87.5059	0	2.2275	2.01538	1.30644	0.900286	3.09578	148.4
PH01002226G0110	129.168	1.53748	5.7164	1.16783	1.81039	14.5873	29.6991	50.7087
PH01001773G0140	17.4465	0.102006	10.5589	6.60946	5.65305	5.31359	5.57492	12.5985
PH01000056G0500	17.5627	0.13379	1.59544	1.46022	2.14032	0.957016	1.45754	6.85247
PH01000297G0530	82.9197	0.905376	16.8237	0.842924	5.86818	43.8825	49.8727	50.6754
PH01000095G0040	6.01438	0.0351623	0	0.0306103	0.0471093	0.0156387	0.017763	0.0377928
PH01000309G0360	19.4376	0.10786	0.0566152	0	0.257872	0.575865	0.90529	0.659555
PH01000795G0710	10.3824	0	0.955608	0.000389599	0.00020906	0.00125581	5.19067	0
PH01001028G0120	32.8452	0.29791	1.69989	1.47618	0.56336	1.01602	3.01116	11.7024
PH01000136G0140	7.04257	0.03889	0	0	0	0.032848	0.0753175	0.246952
PH01001896G0060	17.4193	0	5.03821	4.32006	2.20828	0.464568	7.63251	21.2258
PH01000400G0680	6.8552	0.0191881	0	0	0.0231925	0	0.068061	1.30366
PH01000141G0120	181.732	2.17017	1.17929	0.466692	32.8831	3.79825	12.0989	17.9834
PH01000383G0390	1105.16	12.9	70.4173	65.7388	26.6489	49.1116	163.554	984.297
PH01002849G0030	99.9383	1.186	5.36591	4.55198	3.65876	6.48175	14.2426	25.2081
PH01000321G0370	33.1462	0.339481	0.69355	0.333722	0.0886247	1.36502	0.947984	4.20846
PH01000001G3710	19.3763	0	0.208931	0.00905274	0.331723	0.310667	0.731628	0.423583
PH01003529G0160	16.1288	0.140771	0.0510164	0.0157142	0.212467	0	0.0993902	0.0208597
PH01005144G0070	9.37924	0.0236703	0	0	0.0591217	0	0	0
PH01001184G0510	6.30502	0.0243805	0.0611575	0.0986446	0.209381	0.0150635	0.671553	0.964566
PH01001125G0090	11.5472	0	0	0.0264068	0.173272	0	0.138122	0.431061
PH01001258G0440	223.881	2.61727	26.6736	7.46098	102.611	102.444	174.635	192.053
PH01000926G0380	18.8791	0.119523	0.976326	0.170695	1.4212	2.42198	10.7393	15.6157
PH01001275G0360	11.692	0.0326455	0.244196	0.486356	0.944187	0.687722	1.49072	2.57442
PH01000177G1300	8.13727	0.0387503	0.039333	0.0542179	0.0578127	0	0.200847	0.0556502
PH01000242G1010	22.7918	0	0	0	0	0	0	0
PH01000274G0980	12.4661	0	0.636979	0.11046	11.2276	20.5576	8.69148	11.2053
PH01000890G0520	13.7268	0	0	0	0.0404976	0	0.0805528	0.983619
PH01000339G0020	2059.54	24.1715	48.2265	45.5785	28.7949	96.0311	420.507	1441.26
PH01002435G0270	26.7926	0.135785	0	0	0	0	0	0.267441
PH01003181G0090	9.6083	0.0238496	0.330178	0.47266	0.235303	0.329121	0.714616	10.4595
PH01000694G0140	51.1574	0.584179	6.25106	4.96474	3.82168	3.49526	7.02535	8.92465
PH01001731G0280	332.888	4.10797	17.4506	9.61389	3.62874	13.6543	53.1857	77.6746
PH01000943G0340	19.0051	0.0947052	2.9079	0.510434	0.14659	5.15948	6.26599	11.0944
PH01000789G0200	46.4618	0.366835	2.06695	2.05364	1.10867	1.2006	2.84008	9.38756
PH01004263G0010	5.66144	0	0	0.015503	0	0.0497568	0.0190865	0.0606042
PH01001092G0470	67.8798	0.84131	4.22944	0.793085	1.18527	27.8156	51.1936	47.584
PH01000357G0530	83.4395	1.84219	0.97608	0.0752543	20.3085	2.8522	39.9574	72.7754
PH01000661G0740	33.6488	0.259701	1.61783	2.31172	0.779495	1.03582	1.49912	2.39415
PH01001176G0150	886.916	10.8081	26.1657	12.8894	23.7381	140.763	334.374	302.411
PH01000240G0050	36.0736	0.368573	0.428809	0.323523	1.63786	0.572149	2.28507	8.08437
PH01004948G0090	10.3956	0.0410062	0.670518	0.696262	0.02607	1.6983	0.542241	0.988211
PH01000002G4250	167.152	2.12983	18.5103	6.4508	5.79281	21.6368	49.8143	93.9958
PH01002614G0060	105.51	1.22959	7.26024	0.0356004	7.40765	29.0757	8.15402	9.71662
PH01001648G0180	23.3123	0.0944144	0	0	0.0585993	0	0	0.215797
PH01002532G0050	124.716	1.4467	2.52634	0.0400076	0.661292	42.8752	16.8341	16.8323
PH01002461G0240	9.88004	0	0.0876975	0	0	0.178218	0.137279	0.0360489
PH01001024G0220	99.8334	0.93604	0.898008	0	0.899067	9.06615	18.1333	24.0768
PH01000483G0930	8.3466	0.0692822	3.36252	3.14166	3.02287	2.17237	6.86014	9.50794
PH01000717G0380	319.798	3.59087	5.80766	3.06135	5.38716	6.80147	22.2714	40.4952
PH01002800G0200	47.8282	0.618973	0.208078	0.214003	0.665113	0.406524	0.377058	0.83963
PH01001059G0370	42.2215	0.184521	21.7661	20.2487	5.83942	26.1722	44.7351	248.811
PH01000067G1770	7.57968	0	0.0772244	0.189911	0	0	0.112367	0.0600088
PH01000010G3140	22.5054	0.247818	1.09757	0.420161	0.0693311	3.02373	2.7393	5.98309
PH01002098G0340	193.149	2.06392	2.17144	1.09197	0.766078	3.70981	14.1867	22.1231
PH01000012G2610	14.3486	0.0730269	10.5657	5.67136	3.7441	4.39315	8.4336	8.84195
PH01001039G0170	8.96069	0.0825303	0.174741	0.0166758	2.84637	0.437381	1.15186	2.87398
PH01000101G0310	6.97947	0	0.0247802	0	0.0228908	0	0.0271901	0.477302
PH01002373G0030	12.6739	0.0332087	0	0	0	0	0.0431357	0.0812893
PH01000015G0160	42.4888	0.505612	7.54076	1.65702	0.394853	8.00101	35.2517	41.0639
PH01002201G0230	9.09511	0.0915487	0.151727	0.0996898	0.444675	0.305072	0.601575	1.06471
PH01000535G0100	10.0199	0.0728284	0.556834	0.623275	0.560406	0.28189	0.346032	4.84189
PH01001834G0290	105.831	1.32753	1.5882	0.929959	1.10539	1.22516	2.17906	19.4284
PH01001582G0180	14.2525	0.118524	0.0212649	0.0193946	0.410428	0.354698	1.09629	5.61617
PH01000283G0400	15.5749	0.132556	0.232284	0.252563	0.324678	0.472616	0.451369	0.453026
PH01000668G0080	33.4713	0.278691	4.7266	0.886294	39.4791	35.4565	54.1253	109.53
PH01000078G1660	13.0664	0.0330454	0.12816	0	0	0.206766	0	4.42034
PH01002400G0030	25.095	0.0616073	0.562785	0.230199	0	2.65882	8.9085	15.2838
PH01000187G0410	139.788	1.66783	8.7202	8.49723	11.0278	2.20493	6.63866	7.24135
PH01004218G0100	14.6366	0.0659538	0.169034	0	0.0577064	0.0626755	0.107096	0.36885
PH01001613G0120	6.00211	0.0319685	0.197289	0.339674	0.749948	0.466047	0.0781702	0.164634
PH01004299G0090	35.7403	0.448574	1.76319	1.62279	0.637181	1.07192	2.09735	3.84812
PH01000003G2350	9.60725	0.0280605	0	0	0.0351172	0	0	0.109595
PH01000887G0410	9.00293	0	0	0	0.104248	0	0.122473	2.05289
PH01004889G0110	19.9799	0.218512	0.374267	0.3269	0.176186	0.7603	1.78985	2.59992
PH01002393G0230	86.2694	1.02979	1.06494	0.57195	9.17253	1.6635	7.09884	7.59655
PH01001000G0190	11.3766	0.0619321	0.0258232	0.138391	0.050159	0.152781	0.547833	0.427945
PH01001177G0140	18.2447	0.0831569	0.992088	0.177302	0.0884578	1.72789	5.13086	7.88368
PH01000465G0610	318.727	4.14233	1.31246	0.628125	1.14138	2.15757	9.44831	6.23895
PH01002317G0070	9.32685	0.0606717	0.352039	0.328421	1.10735	0.37536	0.821321	2.45945
PH01004503G0030	46.6104	0	0.275272	0	1.19389	1.76728	1.41347	0.986099
PH01002283G0050	27.4527	0	2.1327	0.716939	7.1148	0.669542	4.96222	8.56646
PH01000290G0020	8.61219	0.0234638	0.056679	0	0.0553745	0	0.0654203	19.1252
PH01002108G0350	10.4439	0.0511113	0.1088	0	0	0	0	0.125133
PH01000000G6470	104.539	1.5106	5.313	0.219876	104.097	76.8498	88.0529	56.4617
PH01001532G0270	6.42277	0	0	0	0.0553885	0	0.113446	0.125887
PH01002113G0350	8.73014	0.0550951	0.0179431	0.112571	0.0355542	0.178428	0.164064	0.587671
PH01000043G1290	448.945	5.85271	9.02648	0.384214	80.9522	107.272	157.866	157.462
PH01000891G0020	8.57045	0.0493181	0.0445	0.0205533	0	0	0.024499	0.051726
PH01002606G0090	12.8008	0	0.172858	0.125894	0.902691	0.0248281	0.0834711	0.302211
PH01004146G0090	25.1889	0	0.0742094	0	0.152109	0.154868	0.977593	2.8287
PH01001412G0020	22.583	0.276461	0.27838	0.595846	0.288294	0.584228	2.86321	8.60171
PH01000017G1970	43.5289	0.555936	3.32381	4.49907	3.01712	1.27595	2.00501	27.2701
PH01000048G1000	39.6661	0.488239	8.55941	4.8484	15.4115	27.2076	17.689	26.0823
PH01001756G0250	9.95564	0	0	0	0	0	0.0421426	0
PH01000101G0680	24.9003	0.244284	0	0	0.1296	0	0	0.133558
PH01000524G0300	10.7247	0.0465039	1.11813	1.76301	0.13863	0.0832454	5.24983	58.4395
PH01000816G0480	7.89182	0.0423121	0.528327	0.301789	14.5372	1.59887	4.70033	13.2948
PH01000885G0290	8.95701	0.039711	0.0782434	0.0972957	0.330819	0.0767194	0.0586119	0.218141
PH01007031G0020	5.86983	0.049099	0.0811124	0.0597515	0.260173	0.032242	0.101115	0.304323
PH01002187G0020	664.649	8.67976	18.2318	1.51796	20.8448	94.138	190.422	271.53
PH01004659G0030	4.55323	0	0.36133	0.166682	0.138093	0.492684	0.613923	0.984427
PH01000018G0370	35.7489	0.30718	0.045698	0.168893	0.139467	1.00279	1.944	7.57513
PH01003673G0070	11.7218	0	0	0.0414555	0.0428476	0.0427735	0.341678	0.362842
PH01000001G2410	145.691	2.19416	15.3084	10.9255	9.38543	32.7842	52.3142	65.887
PH01000272G1140	8.74906	0.0227306	0.109123	0	0.152206	0.648763	1.17301	1.35826
PH01006511G0050	34.5298	0.3225	0.425002	0.393991	0.154625	0.720769	0.824445	1.31638
PH01000192G0490	8.37939	0	0.0269776	0.150929	0.0269657	0.134911	0.12449	0.716742
PH01002340G0240	25.4591	0	0	0.136654	0.0740994	0	0	5.75641
PH01000002G4340	442.951	6.28848	5.49837	3.21313	5.48073	28.5166	30.2544	28.8353
PH01005889G0050	12.7731	0.147361	1.02612	0.940215	1.05347	1.41863	5.2162	3.31521
PH01000134G0990	17.6442	0.156265	0.621147	0.703702	0.306637	0.205962	0.357042	1.00368
PH01001096G0120	4.15526	0	0.0268447	0	0	0.013529	0.0782808	0.706091
PH01002810G0080	6.1384	0	1.79475	0.475534	0.417975	0.716666	1.7014	7.94848
PH01000488G0570	18.3073	0.211876	0.053485	0	0.305963	0.238678	0.127182	0.309676
PH01004026G0140	11.5025	0	1.02558	0.883251	0.648358	0.632899	0.331985	28.7478
PH01000775G0700	16.1392	0	0	0	0	0.517983	0.0282387	0.352635
PH01001672G0070	11.3715	0.100466	2.35929	1.0777	0.383372	1.01906	1.44125	4.3917
PH01004339G0170	29.2457	0.343451	0.477839	0.934284	8.28162	3.19319	2.46236	2.08389
PH01000012G0700	19.6269	0.0426888	12.0337	6.14094	0.709252	27.6757	59.2315	63.6284
PH01001120G0310	25.5753	0.0736521	0.533919	0.0804969	8.93452	1.51698	0.913211	2.98248
PH01002445G0270	10.3705	0	0.0885291	0.301217	0.632788	0.243824	0.958632	2.0015
PH01133955G0010	50.4154	0.134243	8.75759	1.66718	0.42176	2.04618	3.89997	12.8727
PH01000746G0570	47.3832	0.702398	1.55559	1.84655	1.17266	1.06424	3.34791	112.475
PH01001877G0390	4.95656	0.0163357	0.382407	0.504298	0.165155	0.176976	0.022893	0.447867
PH01000127G0540	244.648	3.92808	6.54734	7.53747	6.23965	25.5186	67.2657	170.948
PH01002043G0130	18.806	0.103938	0.460987	0.231581	0.289983	0.620035	0.871705	0.913923
PH01001094G0520	26.3099	0.287961	0.783125	0.644926	0.338858	0.348272	3.87287	6.65708
PH01000972G0440	12.4017	0.0863546	0.142338	0	0.163331	0.996084	2.05388	2.57527
PH01002037G0040	7.92845	0	0	0	0	0	0	0
PH01000679G0310	40.444	0.498832	1.21567	0.535321	21.77	0.191893	0.383672	0.980636
PH01000017G0950	15.3001	0	0.0511409	0.046994	0.0503531	0	0.0596145	0.436156
PH01000877G0110	48.4956	0.451158	1.1858	0.739937	0.555576	0.251091	2.19257	6.35766
PH01002482G0120	9.16442	0	0.14769	0.10327	0.0355736	0	0.473813	21.4512
PH01003071G0200	32.4332	0.35163	0.459044	0.543552	0.829976	0.292852	1.68728	3.03817
PH01000234G0310	12.6036	0	0.251923	0.15358	0.0412249	0.209368	0.483732	0.806621
PH01001103G0600	12.6922	0	0	0	0.499579	0	0.0456259	4.15296
PH01000309G0740	47.0176	0.310743	0	0.0735832	0	0	0.680625	3.03495
PH01000044G1380	37.5197	0.49759	0.441767	0.776449	0.95645	1.34142	2.24415	5.32137
PH01000130G0720	57.667	0.15508	0	0	0.161778	0	0	0.799515
PH01001383G0460	6.0538	0	0	0	0	0	0	0
PH01000752G0660	7.1309	0.0454042	0.0199994	0	0.0891316	0.103264	0.133081	0.180255
PH01000169G0740	30.8215	0.40171	1.43767	1.05822	1.19361	0.489994	4.82627	5.92118
PH01002419G0380	12.7587	0.039075	1.35001	2.36106	0.437564	0.566832	0.835255	2.61552
PH01013457G0010	21.2198	0	0	0	0.0664484	0	0.628687	11.0016
PH01245362G0010	94.6383	0	0	0	0	0	0	0.401862
PH01000225G0090	5.01839	0.0587022	0.0954041	0.0887033	0.36877	0.221588	2.33652	4.19698
PH01000052G1130	20.6579	0.262	1.93202	3.0655	1.02771	2.00451	4.47616	13.4243
PH01000725G0260	11.9867	0.120826	0.389105	0.0188957	0.47583	0.38939	0.645203	1.36316
PH01000914G0040	12.8643	0.0365323	0	0	0	0.159822	0.0921255	2.6041
PH01003491G0150	13.5741	0.121334	0.247032	0.0286731	0.543022	0.214049	0.451919	1.55002
PH01000038G2180	14.8628	0.200153	0.0707025	0.0515886	0.134644	0.216738	1.06353	6.15338
PH01000614G0350	8.79899	0	0.0746554	0.0684593	0.0710213	0.215072	0.0406806	0.392977
PH01003363G0020	51.9128	0.749045	7.64498	0	5.26882	33.6306	19.7711	17.3764
PH01001894G0350	11.9005	0	0	0	0	0	0	0.0526626
PH01001601G0220	10.945	0.164017	0.0382725	0.00586958	0.596701	1.49055	0.90087	1.92832
PH01240953G0010	123.902	0.737007	12.0335	0	11.0296	37.074	7.68479	16.1228
PH01000627G0380	7.24339	0.0380478	0.914372	0.756304	0.3662	0.269422	2.20182	2.11814
PH01003585G0140	9.69563	0.0466874	0.0284127	0.0509471	3.00071	0.112533	0.130378	0.170577
PH01000319G0520	7.01118	0.0213499	0	0	0.0265792	0	0.0302747	0
PH01000294G1020	8.5499	0.0253221	0	0.0786953	0	0.116758	0.134017	0.386927
PH01001529G0090	6.94186	0	0.393572	0.242363	0.0883996	0.0680045	2.00474	110.876
PH01000142G0440	28.1396	0.271405	0.144851	0.203199	0.156451	0.271401	0	1.20553
PH01000317G1020	20.7146	0.297565	1.17114	0.896601	1.13846	1.96874	2.92817	8.2502
PH01000439G0460	8.35581	0	0.0574492	0.0527315	0.0283989	0	0.396982	5.05215
PH01001974G0230	16.4394	0	0.653395	0.108255	0.0578186	0	0.806368	4.34137
PH01005281G0050	31.2866	0.350952	0.556314	1.2225	0.282819	0.858005	0.54324	3.90396
PH01000141G1130	11.9383	0.094056	0.978494	1.33016	0.227654	0.265846	0.356424	3.9443
PH01000329G0930	24.5776	0.221478	7.06248	0.56485	0.151979	7.9638	27.1788	44.8625
PH01000000G1450	12.0364	0.0377974	0.170965	0.0481479	0	0.08679	0.401539	4.31455
PH01001245G0400	11.4244	0.0334247	0.0724445	0	0	0	0	0
PH01002092G0300	11.1705	0	0	0.114556	0	0	0	0.694159
PH01001759G0070	48.0414	0.48141	9.58624	2.79166	17.3676	46.5997	48.2505	35.7849
PH01001504G0390	9.92208	0	1.77117	1.64717	0.693816	1.49609	1.24737	4.60726
PH01000004G2930	12.7862	0.100356	0.194062	0.17789	0.810426	0.855112	0.140209	0.0370444
PH01000057G0120	10.4796	0.0979001	0.125704	0.0423698	0.0910415	0.183511	0.747478	1.00846
PH01003483G0210	12.2557	0.160333	1.52648	1.02404	2.78525	0.820922	2.64572	7.56669
PH01003232G0140	5.62659	0.0561226	0.245513	0.522292	0.769234	0.81314	2.95206	5.66698
PH01000059G0180	62.048	0.824305	10.4411	11.2601	1.57305	3.26306	23.2915	74.6094
PH01001590G0190	60.6931	1.03525	3.10134	2.01872	7.14374	16.9876	15.4244	19.4982
PH01000370G1100	11.6134	0.0819981	0.0242226	0.04385	0.403208	0.0491869	0.165739	0.644937
PH01003257G0070	13.7364	0.0862001	6.79375e-05	0.00132675	0.705218	0.194988	0.866217	5.37244
PH01000825G0670	43.6806	0.641337	2.3705	3.96392	1.65201	1.19312	8.13632	28.3295
PH01000690G0310	6.48708	0.0199157	0.202627	0.0829925	0	0.022817	0.237061	0.821511
PH01001887G0050	4.07954	0.0121227	0	0	0	0	0	0
PH01000154G1300	10.5643	0.126525	1.44737	0.657553	0.0386629	0.415133	0.762636	0.912101
PH01000254G1020	21.5598	0.132723	0.144252	0.352902	0.145144	0.148305	2.85942	5.17617
PH01001996G0260	37.1939	0.521622	1.57163	3.74146	0.39178	1.75614	0.889015	8.41978
PH01001663G0250	269.841	4.34427	4.63897	2.19444	8.34559	19.0947	29.0864	43.4368
PH01000057G0110	5.32117	0	0	0	0	0	0	0.0246869
PH01001405G0400	48.6407	0.296365	0	0.185026	0.513217	0.649858	0.372271	1.93976
PH01000462G0390	21.2494	0.104152	0.0523706	0	0.0539825	0.111738	0.0648112	0.134574
PH01000233G0340	41.2823	0.528473	0.762225	0.333798	0.569402	0.834923	1.74597	2.26433
PH01000080G0090	65.7644	0.682685	0.664642	1.24829	13.2701	4.59759	25.8066	78.327
PH01000142G0230	9.10488	0	0.716529	0.316701	0.204142	0.208003	0.661089	1.30186
PH01000023G2170	113.198	1.62058	10.9099	4.9073	9.53818	25.639	69.5315	91.3034
PH01006234G0010	18.4483	0.247857	0.0867045	0.019808	0.717489	0.237481	0.367687	0.721337
PH01000376G0220	11.7853	0.0744938	0	0.0540787	0.0818759	0.0888838	0.0474228	0.0499357
PH01001259G0450	5.67513	0	0	0	0	0	0	0.123045
PH01002723G0300	303.539	4.89809	18.581	4.55331	43.3652	58.8399	185.658	184.467
PH01001064G0110	144.734	2.17856	12.9543	9.67152	22.6662	16.8936	32.5521	67.8335
PH01000468G0060	22.3219	0.158887	0.801751	0.852693	1.73042	0.75778	2.25757	8.2006
PH01002440G0410	6.20237	0	0	0	0.325323	1.68414	0.402074	1.59317
PH01001360G0530	18.2125	0.0908318	0.605266	0.0461011	0.399271	0.151459	1.63532	5.95832
PH01000124G0020	36.7026	0.243438	0.102968	0	0.496198	0	0.347658	0.368204
PH01000810G0580	1363.56	21.1499	3.51179	0.442112	220.052	67.2967	414.287	405.346
PH01000172G0030	10.3856	0.114479	0.17168	0.245278	0.0528825	0.387185	0.166999	0.802733
PH01000402G1010	70.5448	0.452957	0.684589	0.15558	0.508328	0.886649	6.01933	55.3061
PH01001730G0080	11.0905	0	0	0	0	0	0	0
PH01003771G0170	467.812	7.11916	34.2322	7.40433	7.46189	91.447	215.296	290.31
PH01001274G0420	9.51654	0	0.160595	0.0739968	0.0772922	0	0	1.64002
PH01000598G0710	3.31892	0.0177258	0	0.0110731	0	0.011484	0.0261836	0.0138952
PH01002391G0070	7.90846	0.0401822	0.279831	0.558163	0.0231372	0.0941767	0.4357	2.38687
PH01001453G0450	19.3152	0.266745	8.32199	0.151088	2.0926	24.6904	23.8627	23.5119
PH01001459G0360	126.295	2.00424	6.52729	4.47299	0.207589	12.284	39.0235	55.6924
PH01104104G0010	99.8894	0.652692	0.51984	0.473121	7.83288	1.8658	9.86802	23.4818
PH01000242G0150	9.31902	0.0489024	2.36166	0.798574	0	0.281632	1.73713	63.1065
PH01000797G0240	120.086	1.93052	5.20616	3.55094	8.53506	7.94879	14.7279	19.2995
PH01000046G1550	11.4139	0	0	0	0	0	0	0
PH01001641G0200	11.1939	0.0625859	0.392635	0.332256	0.233104	0.15549	0.937824	0.904966
PH01000060G0310	12.7442	0	0	0	0	0	0.102651	1.54285
PH01000170G0490	10.3062	0	1.26846	0.376454	0.413865	0.400303	0.757306	1.14735
PH01002396G0130	6.3242	0	0	0.0480825	0.0759345	0	0	0
PH01004392G0080	3.38776	0.0105479	0	0.0105978	0.0348701	0	0.0550522	0.057509
PH01000913G0180	19.8286	0.205942	0.852336	0.487236	3.70192	2.42571	7.59481	6.14398
PH01000046G1680	38.7098	0.464466	1.70839	0.0900928	25.3203	22.3138	92.9602	108.162
PH01001281G0290	18.1659	0.244495	42.1911	66.9622	8.0511	14.6766	18.4116	66.8332
PH01001229G0460	42.4463	0.716851	0.213172	0.143785	0.853334	0.247414	1.9616	3.95348
PH01002656G0160	5.6021	0	0.0673967	0.0616005	0.0659937	0.044914	0.153542	1.05572
PH01001852G0180	31.2363	0.465411	2.43939	3.14136	1.66831	2.43153	2.18398	3.17601
PH01002466G0350	23.3137	0.349807	8.23306	2.39632	0.97704	2.5663	5.2566	29.5807
PH01000216G0630	12.5269	0.141994	0.311076	0.0765344	1.10152	1.27399	0.118787	0.349668
PH01000248G0210	48.2772	0.772395	3.78848	5.22721	34.6814	3.41261	40.2254	81.5217
PH01159450G0010	33.9125	0	0.325455	0.590038	0.218079	0.226915	0.262613	10.7805
PH01004055G0040	19.1684	0	1.3596	2.352	0.26853	0.411241	2.55914	20.9852
PH01003129G0190	46.7786	0.813153	3.24432	0.757085	2.96256	7.2872	5.63063	6.38934
PH01005921G0050	7.08765	0.050175	0	0.0391075	0.0411918	0.0207816	0	0.0751262
PH01000409G0280	30.5624	0.364271	1.23988	1.5785	0	0.303165	2.97923	8.2895
PH01002404G0320	5.33033	0.0387323	0	0	0.0233795	0	0	0.0286617
PH01000345G0740	4.81788	0	0.181575	0.28167	0.0797019	0.441959	0.0691978	0.515987
PH01002619G0140	323.653	5.23889	9.29666	8.74518	15.7231	9.85608	18.6604	132.419
PH01000716G0640	66.9196	1.14708	3.60447	1.88414	2.1836	8.34907	16.9266	15.0826
PH01000167G0190	6.74839	0	0	0	0	0	0.0379687	0.0647588
PH01002126G0250	32.5467	0.35876	0.956866	0.923279	0.234782	1.39771	4.98514	5.79257
PH01000090G1620	23.9429	0.403033	1.62387	2.93591	0.248851	0.639833	1.30172	6.76749
PH01004818G0120	18.6036	0.245529	0.196733	0.0304177	5.03023	1.44681	2.1846	1.43477
PH01003357G0180	29.6652	0.164496	1.15111	2.54539	0.945219	0.671616	2.1781	6.88871
PH01000046G0840	25.138	0.201834	12.1194	3.2847	0	1.61151	3.56645	64.0922
PH01000203G0800	15.4427	0.115228	0.297969	0.360651	0.292552	0.211417	0.437179	3.77495
PH01004904G0030	5.65765	0.060424	0.187109	0.062076	0.0961664	0.0483591	0.0363872	0.271052
PH01005398G0060	14.0232	0.115983	0.164397	0.19761	0.252447	0.268753	0.597636	4.93464
PH01000873G0200	272.341	4.68352	6.38074	2.77631	7.84676	18.4238	52.9936	58.9374
PH01001996G0370	161.439	2.72694	0.547757	0.116547	25.7483	4.33765	24.4057	43.2241
PH01002494G0310	81.2965	1.65426	1.42038	1.33242	4.79607	5.26796	19.0362	24.1281
PH01000129G0360	262.856	4.62888	6.02052	4.55097	5.18531	5.00853	18.0223	33.7827
PH01000086G1070	5.01999	0	0	0	0	0	0	2.47454
PH01001133G0430	6.22706	0	0	0.053982	0.0281654	0.0282862	0	0.136535
PH01000001G3180	86.0315	1.5236	0.644513	0.562523	0.446677	0.894843	0.676853	2.41822
PH01002118G0220	35.9936	0.596665	1.71043	2.8577	1.15675	1.49741	2.4417	1.84379
PH01000017G0740	30.217	0.517276	5.26316	3.297	7.90886	1.94125	7.49591	6.75048
PH01002626G0310	27.7567	0.475652	1.25511	0.327635	6.98138	5.51157	14.5742	12.5367
PH01000527G0320	14.3329	0.172119	2.12752	0.61135	0.844093	2.16024	5.22552	18.6134
PH01000246G0970	57.7438	1.05039	2.47936	2.40052	1.02927	2.18746	1.55411	1.86041
PH01000112G0630	27.2274	0.428048	0.0900936	0.0910631	0.226135	0.119582	0.0972544	0.664982
PH01000256G0530	28.6521	0.393481	0.796769	0.314145	1.16508	1.71402	2.39935	3.59722
PH01005300G0060	5.04556	0.000121304	0	0.000347598	0.112379	0.0231155	0.311547	0.611337
PH01001300G0350	456.621	7.83172	24.1937	6.18497	10.594	135.363	166.267	185.334
PH01000816G0290	90.8066	1.63895	2.03423	1.9219	5.97487	4.30258	12.0374	10.763
PH01006302G0070	94.0259	1.49887	26.2243	3.27647	0.810496	62.4164	69.7968	91.8498
PH01000314G0230	65.1353	0.906227	0.664409	0.424887	0.40726	0.251667	1.35551	7.35162
PH01000273G0960	4.53838	0.0243126	0.217557	0.370481	0.144993	0.145685	0.21144	0.424623
PH01002045G0440	84.7988	1.20606	1.40852	0.425504	0.234671	0.647111	3.93543	4.85709
PH01000024G1530	79.0571	1.39403	4.22205	1.80107	22.6872	10.5194	45.6096	58.5858
PH01000093G1820	4.3336	0.0243491	0.10853	0.127649	0.0599307	0.0151514	0	8.45671
PH01000115G0180	102.908	1.63144	0.457992	0.239031	4.16975	1.45653	7.48062	21.2729
PH01001326G0530	2.493	0.0276234	0.0251376	0.0241954	0	0.0242082	0.0415504	0.161705
PH01000117G0860	16.244	0.187299	0.851299	0.922184	0.294918	0.244439	0.30614	0.62381
PH01000086G0280	40.8435	0.539068	0.713277	0.974636	11.4348	1.12147	20.9364	26.8922
PH01001731G0300	7.61214	0	0.0663557	0.0204971	0.0430705	0	3.06042	4.62727
PH01001615G0350	15.5855	0.0521472	0.16384	0	0.660666	0.284614	1.65907	1.64482
PH01000002G3470	129.491	2.06582	1.42175	1.22215	7.05141	2.55909	19.8386	26.8031
PH01001283G0360	151.141	2.62335	15.1863	24.6049	13.0863	10.6577	13.2905	235.623
PH01167425G0010	197.798	1.39345	0	0	0	0	1.22991	4.64499
PH01000504G0570	9.24031	0.0319021	0	0	0.0367175	0.0742339	0.0861102	0.405943
PH01000327G0660	44.9939	0.442678	1.17891	0.671378	0.280975	0.763879	1.12848	4.3976
PH01002800G0110	154.877	2.76447	5.27262	0.193696	3.02683	24.9855	61.7053	61.3002
PH01002506G0050	36.7436	0.0547491	0.466413	0.0667895	2.53533	0.814299	0.831086	1.14259
PH01000171G0410	6.08294	0.0666552	0.69326	0.74514	0.360007	0.344893	0.643282	0.723944
PH01003619G0010	11.5319	0.107047	1.19764	1.27821	1.02025	2.09572	2.98254	3.35126
PH01000043G2130	102.804	1.98404	6.85803	6.34073	2.57973	4.07703	6.52919	23.0161
PH01001818G0410	8.32324	0	0	0	0	0.0327848	0.117077	1.77494
PH01001102G0310	17.265	0.16755	1.84136	0.544861	0.334365	1.08561	3.50057	6.19958
PH01000244G0430	10.808	0.0778828	0.530824	0.437344	0.160277	0.391574	0.622602	30.7439
PH01000547G0650	15.4801	0.131642	0.886564	0	0.76132	4.14814	5.93245	6.76865
PH01005089G0130	46.5586	0.820961	0.337605	0.132669	3.10863	1.13393	3.41571	6.50593
PH01000323G0330	613.031	10.6888	10.4454	9.37143	11.795	10.5917	60.3599	76.6002
PH01000060G0090	73.8219	0.953176	1.03324	1.75297	0	0.26595	0.674767	0.988393
PH01000135G0260	12.3373	0.206941	1.13165	0.0565992	0.607345	2.42817	9.83298	10.3178
PH01000101G1030	10.0978	0.0348247	0.210475	0.0642489	0	0.0366942	0.0855127	0.972475
PH01005605G0030	4.26756	0	0.0406486	0.0715788	0.158289	0.0403069	0.114741	0.0725619
PH01000018G0160	87.9912	1.63037	7.89513	3.06609	21.3671	19.9877	32.3314	38.2258
PH01000952G0340	13.2314	0.0743153	1.21939	0.174218	2.31921	4.26388	2.64604	5.7354
PH01001810G0250	8.35514	0	0.258341	0.0338837	0	0.0366857	1.59082	6.35139
PH01003605G0020	11.6165	0.234345	0.195109	0.0680047	0.108393	0.327272	0.382479	0.826853
PH01000715G0500	18.5801	0.139179	0.053903	0.0493742	0.0531013	0	0.122568	0.386597
PH01000588G0680	330.79	6.25459	10.6328	6.42422	20.2872	41.3117	67.6498	81.3765
PH01007103G0040	50.8411	0.519543	1.17153	1.03951	0.706164	0.506626	2.34071	8.50879
PH01001233G0460	38.4836	0.648631	1.42445	0.90019	0.846257	3.66233	3.39419	6.04696
PH01000339G0550	11.4944	0.0843719	0.131363	0.420218	0.35535	0.165077	0.798816	8.14309
PH01006333G0040	55.8337	0.881859	1.26736	0.206149	2.7731	2.41888	35.3959	35.574
PH01001915G0080	23.3268	0.444284	1.17341	0.960957	0.843828	2.4998	1.13837	1.67077
PH01004617G0060	7.90414	0.13109	0.108538	0.111809	0.18227	0.132362	0.281495	0.988467
PH01001516G0400	14.2754	0.174665	1.33143	1.76266	0.51942	1.24322	1.81501	2.32047
PH01000528G0600	98.9336	1.70816	0.688703	1.37894	0.54605	0.777823	5.59396	20.5865
PH01001326G0210	11.1979	0.0392817	0.450501	0.335217	0.0908217	0.226721	0.739028	4.61077
PH01000746G0560	13.0776	0.0464772	0.194494	0.134167	0.0492887	0.303711	0.294848	0.246037
PH01002778G0060	2.27018	0	0.0232436	0	0.147855	0.0113715	0.129728	0.266623
PH01000523G0190	8.59831	0.0966604	4.06096	1.78756	0.481239	1.42231	2.64017	8.66132
PH01001308G0070	32.776	0.519692	1.31016	1.03549	1.70057	0.514573	3.05086	20.182
PH01000915G0510	4.91371	0.0292319	0.531272	0.422391	0.251592	0.109625	0.460707	1.48764
PH01005032G0050	9.71339	0.0723826	1.76607	0.225448	0.0265191	0.19386	1.14472	2.00305
PH01000005G2900	13.2049	0.0995214	0.113203	0.0689527	1.6092	0.0863461	0.703676	1.17778
PH01000811G0450	18.4546	0.159059	0.0818558	0	0	0.384385	1.18485	5.29382
PH01000820G0320	6.01371	0.0406428	0.247525	0.42349	0.467964	0.546806	0.42144	9.9822
PH01001498G0070	116.375	2.3092	8.17594	9.51688	5.90621	4.13765	9.49956	16.0414
PH01001100G0250	7.54392	0.0281029	0	0	2.13287	0	0.323145	0.937802
PH01003460G0070	7.1205	0.0203523	3.76842	0.00473669	2.93396	1.72174	1.33222	2.95408
PH01000666G0920	19.5771	0.257952	0.172539	0.108582	0.624862	0.112964	0.414123	1.17967
PH01002336G0310	17.4705	0.156483	5.0639	3.28011	0.984442	5.49259	6.23791	15.4167
PH01001492G0440	5.83381	0.0454718	0.579049	0.138099	6.28852	2.27374	4.39973	10.9212
PH01000087G0200	76.1583	1.25305	12.6199	11.697	13.9807	9.90553	27.6895	53.742
PH01000767G0790	19.258	0	0	0	0	0	0	0
PH01081832G0010	40.6077	0	1.74651	0.609626	0.331009	2.43234	1.58608	3.91344
PH01004203G0110	14.6982	0.167937	2.00095	0.689857	1.24382	4.75921	5.51891	4.37219
PH01000198G0580	16.8854	0.229335	6.05333	1.54302	4.82648	1.82845	13.1344	67.7464
PH01000193G0150	7.03825	0.0821755	0.334803	0.574983	0.54658	0.2955	0.416164	1.05029
PH01000309G0680	7.07645	0	0.0323338	0	0.0320124	0.0323323	0.0372625	0.11814
PH01000020G0900	35.746	0.579317	1.028	1.28283	0.423272	2.56022	7.00059	13.4027
PH01000364G0860	85.9795	1.31896	9.10131	3.5718	31.2728	7.06919	5.96208	27.7282
PH01000018G0380	24.6583	0.477077	1.48154	1.85919	0.625626	0.977033	1.42071	39.0533
PH01000043G0030	110.52	2.26736	0.114924	0.102783	5.62085	2.53016	2.20116	4.327
PH01001905G0370	13.4406	0.210608	4.82417	4.93255	0.832864	3.23605	5.9631	16.7167
PH01000603G0840	35.252	0.510079	0.333527	0	0.404614	1.92159	2.46556	4.04283
PH01000883G0620	111.545	2.14879	1.05132	0.0844227	1.09885	4.31637	5.75773	40.8466
PH01000731G0290	72.6211	1.35728	3.99224	1.27617	47.3898	20.8335	57.5863	93.4848
PH01002202G0110	116.817	1.54771	15.1025	21.4992	2.99597	11.9522	3.01907	10.8183
PH01021666G0010	18.0782	0.117005	1.67493	1.03083	0.103889	1.61822	4.89429	6.29771
PH01000246G0240	151.246	2.95871	7.77866	7.1059	4.87018	10.4415	13.9565	14.22
PH01000503G0480	105.148	2.0145	2.83201	2.8248	11.8079	2.32947	9.06003	46.2169
PH01000121G1380	7.00171	0.0439325	0.0262048	0	0.260878	0.105328	0.60905	2.95953
PH01000402G0380	4.06693	0	0.311769	0	1.11388	0.10798	1.18245	1.5246
PH01000877G0160	4.52673	0.0183955	0.0563683	0.06933	0.0229616	0.0702631	0.134584	0.224116
PH01000098G0730	122.703	2.52865	2.74316	2.10443	17.7197	18.7933	24.9249	43.1067
PH01000051G1770	13.1261	0.105549	0.083187	0	0.122726	0.251135	0.856539	0.802237
PH01002946G0160	21.6944	0.19594	0.117882	0.321857	0.809386	0.409638	2.49275	6.10741
PH01000543G0410	34.7305	0.357494	4.70681	3.39094	1.92872	4.00166	5.3282	13.8408
PH01001535G0570	225.19	4.394	9.83355	0.178328	5.45236	50.1146	77.9423	114.608
PH01000724G0850	9.9975	0	0	0	0.135281	0.0460057	0.157545	0.766339
PH01002665G0130	4.38735	0	0.0264385	0.0251138	0.0593864	0.180279	0.0927023	0.561085
PH01006682G0060	295.621	5.70652	5.25607	8.62946	11.1943	6.99376	11.078	38.6337
PH01001933G0060	131.388	2.90904	5.02417	3.28159	3.01878	13.4494	22.732	39.6777
PH01000109G0620	342.035	5.63583	27.5287	9.02738	85.2109	68.783	141.606	142.743
PH01000549G0480	1.79681	0	0.010008	0	0.00965948	0	0.0646972	0.649752
PH01003449G0090	9.9387	0.133636	0.123934	0.121578	0.0651811	0.121951	0.249105	3.0087
PH01000092G0890	26.4135	0.426099	0.40003	0.33542	0.0338548	0.492222	4.34161	27.0306
PH01000342G0300	28.869	0.521008	2.64586	3.10751	1.36483	1.16928	3.69369	5.54361
PH01001203G0150	30.256	0.563289	0.271036	0.40486	0.2062	0.153403	1.60366	11.4536
PH01000918G0270	23.8862	0.425568	1.45439	0.372926	0.972392	0.607665	2.02534	4.40027
PH01000707G0010	7.04975	0	0.162491	0.681159	0.130861	0.132991	0.704702	3.18448
PH01008333G0020	12.7097	0.19001	1.62414	1.24876	0.341971	4.04029	4.3618	6.34359
PH01000267G1220	104.154	2.17514	1.63963	2.17133	1.31148	8.70726	9.69164	23.2765
PH01000703G0370	12.4898	0.226245	0.0974799	0.0599783	1.3085	0.803323	0.545478	0.748284
PH01004078G0110	26.0929	0.294746	2.31006	1.58531	0.000819409	3.90103	10.7707	17.0824
PH01000107G1130	4.44187	0.0298434	0.0122903	0	0	0	0	0.0153991
PH01001080G0390	5.95664	0.0264596	0	0.0348172	0.2863	0.0545083	0.202691	1.41347
PH01000569G0580	8.13193	0.0318792	3.91913	1.50498	0.420143	0.843027	3.26669	9.2936
PH01000708G0500	5.38948	0.0239817	0	0	0.0551633	0	0	0.0338109
PH01000059G1030	6.3931	0.0613556	0.0344332	0	0.0173231	0	0.0614357	0.342655
PH01002600G0060	29.05	0.349746	8.34811	15.8056	2.65049	2.33861	5.46413	24.0957
PH01000029G1680	26.4686	0.483577	1.4302	0.856921	0.657401	2.25603	2.73365	3.92036
PH01001234G0480	9.85376	0.0613353	0.305513	0.0624435	3.72165	1.7811	2.65274	3.77463
PH01001870G0430	50.3762	0.342394	0.458241	0.436545	0.393039	0.526733	3.90387	13.459
PH01000711G0310	5.78525	0	0.365019	0.0782201	0.332714	0.502013	0.980441	1.4491
PH01002795G0170	5.07596	0	0.115029	0	0.0388228	0.320108	0.376735	0.243046
PH01004550G0080	2.96671	0	0	0	0	0	0	0
PH01001065G0460	28.8926	0.39386	0	0.0527451	0.451267	0.0576226	1.19997	9.33389
PH01000994G0680	81.2722	1.63549	0.641903	0.0330553	1.17374	1.38722	1.87045	1.10684
PH01000600G0380	12.0422	0.14304	0.610535	0.533314	0.0616359	2.51035	3.32487	10.0017
PH01000122G1000	94.2881	1.90509	3.71983	0.282811	41.9212	17.4041	35.6993	66.0475
PH01000195G0960	17.0189	0.257234	0	0	2.66593	0.211499	2.48354	5.2298
PH01000972G0120	630.27	10.3428	23.4039	41.6966	25.5755	18.4493	121.96	228.087
PH01000057G1930	481.57	9.48511	0.59335	0.356975	32.0952	13.7709	130.879	87.1866
PH01004839G0040	18.7175	0.304481	0.539007	0.586428	2.09326	0.161727	3.72534	13.7479
PH01000032G1990	17.4245	0.25989	0.141621	0.363694	0.154525	0.42428	1.98301	2.81222
PH01000072G1200	5.03533	0.0329826	0	0.0166224	0.00864769	0	0.039174	0.0581184
PH01002096G0280	99.5831	1.79881	0.648998	0.972261	5.29243	2.53863	19.5152	21.5241
PH01000435G0520	129.875	2.38733	18.8181	14.772	30.2881	10.803	50.4546	89.4991
PH01002625G0190	23.4162	0.456554	0.0373859	0.0347624	0	0.094963	0.0651662	7.47701
PH01002809G0340	45.1288	0.92742	6.3742	3.06626	3.22965	9.28617	10.3853	20.1356
PH01004605G0030	147.896	3.11391	14.6425	2.37316	6.9546	46.043	61.2099	64.0559
PH01000490G0360	10.8789	0	0	0	0	0	0.0632041	0.200134
PH01000689G0700	8.84836	0.0364652	0.438471	0.359432	2.30223	1.22523	3.96611	5.53088
PH01001205G0030	12.4526	0.050178	0.936526	0.268938	4.34465	13.0578	8.59905	5.34231
PH01001993G0350	3.63841	0.0146987	0.622877	0.296961	0.110532	0.388111	0.572285	1.05849
PH01238153G0010	61.8785	0	17.4688	5.97611	0	1.11621	15.6168	37.5794
PH01001804G0110	8.3306	0.122273	0	0.0505309	0.0517279	0.433538	0.0605315	0.470545
PH01002083G0140	26.0782	0.522625	1.14844	0.627934	0.860763	1.95241	3.17039	2.69909
PH01000049G1230	7.22752	0	0.0718491	0.0657525	0	0.215238	0.700321	1.47437
PH01000393G0190	16.4961	0	0.0713337	0	0.14342	0	0	0.711272
PH01004252G0100	5.79833	0	0	0	0	0	0	0.38451
PH01000487G0400	3.86008	0	0.0392086	0.289079	0	0	0.201156	0.964516
PH01000837G0360	4.01823	0	0	0	0.458184	0	0.0935136	0.434893
PH01003309G0170	158.442	3.21962	6.35484	6.18836	8.67841	3.9877	29.2288	273.245
PH01001186G0460	13.5426	0.176743	1.96659	1.18365	2.48749	1.20095	3.97452	7.51187
PH01000507G0790	42.5273	0.707144	0.142157	0	0.626873	2.88424	6.66851	13.6474
PH01003612G0020	22.2475	0.439763	0.327256	0.0434204	1.13876	0.353926	1.48271	4.00002
PH01002627G0070	10.669	0.129121	0.545304	0.280384	0.483428	0.458581	0.846099	1.74343
PH01000309G1110	238.261	5.08516	0.589784	0.595756	9.02112	2.34108	1.93411	2.81979
PH01000878G0460	14.3856	0.234984	1.27322	1.40896	2.96545	2.48069	10.0129	17.4052
PH01005081G0080	8.30935	0	0.0416051	0	0	0	0	0
PH01000265G0640	48.199	0.910256	4.66774	5.43705	2.48817	4.42754	1.73049	48.5376
PH01000371G0320	38.2074	0.706408	12.7837	9.15047	4.07265	5.09323	9.62753	12.5514
PH01000780G0260	151.165	3.21699	5.3782	4.32685	9.19137	2.87439	5.05686	9.03987
PH01000297G0870	7.59268	0	0	0	0	0	0	0.0488426
PH01000524G0520	16.895	0.2088	1.49657	0.468413	0	2.30602	7.80151	18.1899
PH01000371G0050	25.4194	0.475202	1.09067	1.57872	13.1972	0	2.04033	13.8728
PH01000297G1000	85.2863	1.35733	1.27259	1.62349	0.881305	1.29109	2.99517	6.22838
PH01000511G0150	252.941	5.20058	10.5341	2.29223	14.407	79.7362	109.82	139.107
PH01000736G0450	308.725	6.64776	20.0451	19.987	12.8472	11.6727	34.7179	78.3187
PH01000267G0420	2.70993	0.0114816	0.0136647	0	0.0674678	0.0549443	0.0941349	1.65058
PH01000623G0880	6.99682	0.0309951	0	0.0343837	0	0.224401	0	0.135568
PH01002631G0130	10.8887	0	0.144445	0	0	0	0.286673	0.905887
PH01067864G0010	20.598	0	0	0	0.15019	0	0	0.372728
PH01000296G0390	382.408	7.81268	13.8158	0.591247	50.4554	94.336	195.24	238.085
PH01002524G0080	50.8067	1.07905	3.98866	2.6475	1.52371	11.1723	10.2936	17.4849
PH01000302G0910	10.5231	0.0428683	0	0	0	0	0	0.0599075
PH01003142G0020	36.7919	0	0	0	0	0	0	0.220487
PH01001122G0490	15.2924	0.322086	0.330428	0.470342	2.60402	0.771676	3.44128	26.5505
PH01000169G1060	33.9942	0.625131	3.64357	3.49702	1.80909	4.07514	10.0433	20.0208
PH01004288G0050	78.5275	1.69308	3.40863	2.30245	14.4174	12.8935	32.0657	57.6027
PH01002277G0080	4.89213	0.0433993	0.366	0.0322008	0.0863408	0.878739	1.10034	1.56132
PH01002705G0180	25.7696	0.532474	0.329425	0.339205	0.484662	0.162637	2.90738	2.26445
PH01000038G2100	936.292	20.0454	77.0479	60.3161	34.0025	81.3357	162.41	197.377
PH01000088G0940	101.066	2.2639	2.85975	4.40256	5.96823	2.80343	5.97922	14.5154
PH01002869G0190	8.61974	0.0738767	0.055618	0	0.336822	0.0282364	0.197351	0.20602
PH01000010G1020	68.2024	1.42251	10.9441	5.00906	0.733737	11.8469	31.3707	44.3498
PH01003421G0140	14.8699	0.244133	0.0794419	0.0489271	0.183214	0.0793349	0.152834	2.89505
PH01001451G0330	5.65266	0.0416197	0.424497	0.599263	0.310591	0.260211	0.631205	2.9135
PH01000826G0830	15.9597	0.216304	0.933452	0.323621	0.0788304	0.821151	0.751143	4.4411
PH01001258G0050	42.0938	0.857641	0.501892	0.487448	1.54458	0.879918	7.24391	14.3732
PH01000024G1380	25.0891	0.403526	0.62388	1.06455	0.624625	0.045474	6.07039	5.28224
PH01000306G1290	78.6046	1.39925	1.75719	3.26942	5.69393	4.16355	13.3902	8.86878
PH01000158G1090	9.05373	0	0.0521472	0	0.504375	0.0507205	5.01905	9.17849
PH01000845G0490	3.37012	0	0	0	0	0.0188347	0.0214725	0.182265
PH01001188G0490	7.07859	0	0	0.0317348	0	0	0	0.25078
PH01001480G0410	37.8563	0.733842	0.25513	0.11628	0.0419306	0.731617	1.13413	5.12215
PH01000798G0650	1689.48	31.802	87.4455	13.3699	5.67624	437.335	484.927	489.036
PH01000816G0130	2.36296	0	0.838313	0.549315	0.451752	1.84777	1.28516	0.763434
PH01000625G0190	28.714	0.418118	1.44502	1.34553	0.601083	0.762771	2.07047	6.47776
PH01002475G0080	27.8817	0.553119	4.93539	2.12383	4.59302	4.0962	8.5542	23.3086
PH01001058G0290	544.476	11.7973	24.425	10.2598	6.28352	1.58613	9.32098	17.8645
PH01001652G0020	158.307	2.84237	5.01944	14.0848	2.46714	1.90712	4.64161	15.7425
PH01001767G0080	38.0057	0.63627	1.17382	0	0.340711	10.3306	13.1769	24.4565
PH01000410G1010	5.63135	0	2.73664	5.44576	2.27403	2.70881	0.887112	12.8543
PH01000731G0060	4.20865	0.0187251	0	0.0221862	0.163434	0.047035	0.133828	0.36879
PH01000245G0870	63.8453	1.3997	1.75999	1.15985	0.430807	3.79064	6.02679	16.8278
PH01000092G0030	87.376	1.69415	11.4053	2.61021	1.96869	28.0379	44.4276	81.8279
PH01001038G0430	60.163	1.28209	5.55606	0.608042	0.325249	9.57565	14.6594	28.9757
PH01000306G0790	3.02888	0	0.492027	0.43736	0.884811	0.330706	0.382114	7.2149
PH01001121G0130	6.66187	0.0794015	0.936352	0.380804	0.270244	1.83579	5.82693	7.83417
PH01000439G0570	13.0121	0.151628	0.071738	0.0503946	0.569501	0.377608	1.68123	3.9535
PH01003776G0110	23.4509	0.438688	0.248524	0.590491	0.438893	0.286784	0.719886	2.92996
PH01000523G0430	62.8704	1.27389	5.86757	2.14499	0.330047	12.3639	33.7388	44.637
PH01000050G0820	18.3589	0.185833	0.927656	0.54418	0.349352	1.27063	1.05688	8.00666
PH01000754G0620	14.3738	0	0	0	0	0	0.156368	0.0806773
PH01001252G0140	4.53826	0	0.0277676	0.0257382	0	0	0	0.16402
PH01000202G1080	229.088	5.03318	7.25373	3.64521	205.682	133.067	89.3195	227.681
PH01000751G0750	45.2311	0.825531	1.13637	3.2057	2.13452	0.87666	1.08036	3.30827
PH01003124G0050	7.74275	0.272671	0.818146	0.544402	0.586101	0.871646	1.34608	1.98258
PH01001328G0610	9.38778	0.0621653	0.0597484	0	0.0956437	0.163016	0.311348	0.203428
PH01000218G0630	64.0435	1.34678	12.6588	3.67009	3.18796	24.7677	35.1892	38.5332
PH01005177G0100	18.944	0.308782	0.980078	1.51491	0.0850093	1.06859	2.37791	5.11227
PH01002238G0110	9.87479	0.0891148	1.24707	0.155751	0.336994	3.43017	22.3034	20.7723
PH01000425G0550	36.0344	0.483408	0.170118	0.12436	0.224582	0.203032	0.586894	9.08358
PH01000331G0190	33.1004	0.563531	17.6178	7.26163	18.439	4.88393	8.45895	27.4296
PH01003701G0170	5.10846	0	0	0	0.0302213	0	0	0
PH01000193G1220	23.8971	0.445244	0.266131	0.549588	1.6552	0.373456	0.906752	2.7095
PH01000029G2440	7.1757	0.0604099	0.114498	0.0736674	0.156935	0.265792	0.188558	0.684658
PH01000024G2200	10.7048	0.0833031	0.110797	0.100954	0.104836	0.107351	0.0603059	0.38236
PH01000519G0920	34.6526	0.830135	1.37711	0.299966	1.75818	1.8089	9.72545	16.3721
PH01001551G0040	7.87207	0.123159	1.29542	1.31882	0.968865	0.885097	0.881663	1.64057
PH01000210G0120	8.19915	0	0.0831349	0.0382779	0	0.132134	0.119148	1.43867
PH01000284G0590	10.0697	0.0428613	2.55011	1.32855	4.74003	14.2599	20.5358	17.0133
PH01002058G0010	6.03543	0	0	0.0792633	0.0830201	0	0.0982954	2.25666
PH01159023G0010	62.5123	0	0.609666	0.276673	0	0.313564	0.713571	7.19356
PH01000999G0610	12.6979	0.243255	4.43093	1.07899	0.868131	6.14364	56.7627	57.4217
PH01000082G0340	7.30256	0.0195792	5.59608e-05	0.409597	0.000442539	0.135981	1.16177	15.4007
PH01000027G0800	215.453	4.67019	7.36141	4.99979	4.08369	2.17522	22.9505	32.0926
PH01004258G0090	14.8977	0.264035	0.951022	0.69446	0.628082	0.467754	1.31022	1.48111
PH01000379G0610	428.214	9.57194	1.11055	1.25716	1.81529	2.7697	2.84273	33.893
PH01000149G0690	16.7056	0	0.328316	1.77067e-06	0	0.269754	1.68489e-05	8.10219
PH01001726G0160	10.9357	0.0849736	4.65739	5.16792	1.83532	5.09182	7.49132	27.9877
PH01006808G0050	5.80664	0.0869555	0.50725	0.26562	0.308642	0.44054	0.946054	0.831455
PH01000068G0840	4.02453	0.0103946	1.04397	1.75973	0.339379	0.73342	2.0462	1.33894
PH01000462G0290	5.48814	0	0	0	0	0	0.312164	19.0177
PH01000524G0850	9.10497	0.0663715	0	0	0.236815	0.0395262	0.0456559	0.14375
PH01155979G0010	220.351	1.55308	1.73784	1.5124	2.46943	26.1646	15.1001	22.9593
PH01002774G0100	19.5298	0.365874	2.1396	0.17737	0.65927	6.29751	6.23905	6.69125
PH01000653G0680	24.4457	0.320171	14.7108	2.4294	0	4.57171	24.8943	134.474
PH01000056G1610	15.7084	0.0679105	1.04274	0.843312	1.15394	1.17201	1.55333	0.447969
PH01000305G0740	7.31469	0.0333302	0.149798	0.034525	0.224293	0.264051	0.390111	1.92383
PH01001786G0130	10.8111	0.144374	0.157614	0.202352	0	0.12878	0.0743606	0.656028
PH01002737G0060	20.1571	0.419057	0.0279043	0.0255541	0.163777	0.0557131	0	0.200373
PH01000482G0210	5.66863	0.0823652	2.33301	0.516408	3.37055	3.07119	4.54526	9.33752
PH01002619G0010	15.4807	0.113283	0.074485	0	0.072661	0	0.246922	0.440429
PH01001291G0490	356.237	8.24253	18.9194	7.29037	20.9704	78.0525	81.9661	63.6371
PH01000036G0080	24.6747	0.34015	3.85111	3.53084	6.14888	4.00921	21.1677	25.2986
PH01000262G0940	12.0546	0.170371	0	0.0550744	0.212712	0.47013	0.252811	0.376779
PH01000113G1320	190.814	4.18795	4.6821	4.05764	35.2246	6.35753	32.0255	21.9088
PH01000089G0510	244.402	5.45957	0.811973	0	10.0633	3.3902	3.60534	7.50002
PH01000035G0110	13.9599	0	0	0	0	0	0	0
PH01000457G0790	3.56276	0	0.124737	0.16559	0.0542016	0.0184889	0.192542	3.18305
PH01000512G0490	7.75515	0	0	0	0.0436831	0	0	0.106967
PH01000749G0610	42.0819	1.03113	1.25161	1.01809	3.71262	2.93381	9.16941	13.8562
PH01009045G0010	13.0006	0.133099	0.207387	0.260481	0.292213	0.160212	0.948549	2.26317
PH01000309G0200	205.571	4.84649	2.27273	3.08638	16.5917	1.35146	6.31007	28.4522
PH01000332G1000	48.3826	1.10851	3.97252	3.4439	3.51901	3.32756	11.1989	25.9262
PH01000171G0500	161.127	3.66626	21.3823	10.1129	13.8773	40.14	53.2256	110.612
PH01000978G0310	10.5982	0.137866	0.0475827	0.320433	0.141142	0.144041	0.0935706	1.28091
PH01005914G0030	8.02153	0	0	0.0353459	0	1.17567e-05	0	0.741301
PH01175427G0010	29.6372	0	0	0	0	0	0.681157	4.04461
PH01001281G0100	326.502	7.6161	14.1388	9.30421	11.9115	29.6842	14.9892	14.8063
PH01000125G0950	18.1081	0.398643	4.25284	2.70536	7.89699	6.17055	4.22063	7.51804
PH01001313G0320	55.2944	0.769078	3.37782	1.61278	1.73713	2.22673	5.71138	4.94388
PH01003138G0030	178.014	4.26436	48.8051	20.7111	32.6453	33.4528	40.235	82.3756
PH01002979G0030	7.78265	0.0755403	0.320926	0.148211	1.06167	0.380212	1.44454	3.45698
PH01001033G0080	43.3371	0.749616	1.30268	1.77289	1.47257	1.07413	1.02261	16.056
PH01002057G0120	18.5924	0	0	0	0	0	0	0
PH01002396G0160	8.15667	0	0.0884198	0	0	0.0449406	0.103604	0.86913
PH01000009G0600	10.4971	0.142218	0.593349	0	0.195313	0.496835	1.64281	2.74937
PH01000445G0310	4.3376	0.0351061	1.58769	0.971451	0.994719	1.18975	2.2555	3.74154
PH01000870G0140	11.9446	0.0876451	3.08307	1.14549	2.02669	1.49221	2.6129	3.52512
PH01002711G0230	56.4674	1.39672	6.56684	2.95106	3.69079	12.5972	20.5921	23.0827
PH01001902G0110	199.439	4.74204	4.01904	2.77023	60.458	15.2888	23.3078	37.1441
PH01005824G0080	188.48	4.6561	1.17163	1.14224	0.418059	2.17589	1.96937	3.01759
PH01003531G0140	25.3982	0.54516	1.69511	1.30095	0.0715197	3.64685	0.0834302	0.570604
PH01000425G0570	13.0295	0.19245	0.136628	0.0789001	0.464494	1.95827	4.00415	7.8287
PH01001271G0480	13.4596	0.102778	0.297317	0.273671	0.296152	1.09638	1.11324	3.90146
PH01000442G0200	6.45954	0	0.0374846	0.206434	0.0366189	0.111329	0.0850248	2.68909
PH01002623G0170	415.355	10.5515	22.5507	27.816	1.73602	6.05408	29.5771	213.714
PH01002945G0220	50.0066	1.05549	1.82666	1.89283	7.67086	3.37399	4.59085	17.341
PH01000058G1640	8.16839	0.141115	4.60022	5.43408	1.40297	1.66094	2.81772	6.24971
PH01000198G0460	32.1989	0.774972	0.560026	0.917702	1.93128	1.30246	2.01952	4.97637
PH01002517G0190	18.5072	0.392109	0.54259	0.302794	0.978937	1.23983	6.67504	3.78531
PH01001167G0450	9.25379	0.59409	1.11203	0.899525	1.33444	1.19084	0.978594	1.32857
PH01000186G1360	9.12222	0.129199	0.199582	0.246695	0.591973	0.139349	0.243562	0.702715
PH01000135G0150	3.98051	0.0451449	0.0156236	0.0434206	0.030555	0.0760741	0	0.0186324
PH01000706G0760	9.58402	0.0440864	0	0	0	0	0	0
PH01000918G0230	5.77007	0.0312952	0	0	0.0318239	0	0	0.0503504
PH01000940G0040	7.83868	0	0.1143	0.0351257	0	0	0.184499	1.01328
PH01001997G0340	5.03807	0	0.0241327	0	3.54269	0.0508669	0.852332	2.63423
PH01003026G0020	3.48229	0.0169643	0.068149	0.0210103	0.109464	0.0218719	0.149117	0.15851
PH01004041G0070	270.773	6.24346	4.87622	3.11206	4.63516	8.81258	18.9889	47.0685
PH01001056G0480	7.47752	0.105719	1.45424	2.28443	0.390229	0.174975	1.16943	23.5682
PH01001264G0320	97.2668	2.468	2.84053	2.61228	1.8603	4.96147	4.13657	3.84097
PH01000554G0210	206.439	3.09427	19.0924	1.40109	14.5707	197.886	106.826	70.3007
PH01000010G1130	12.4732	0.199866	0.318211	0.0199681	0.130291	1.10421	5.81989	14.158
PH01003136G0020	5.96767	0.0945983	0.0291993	0.0564172	0.101551	0.305887	0.186811	0.411104
PH01000970G0650	10.4544	0.0503694	0.354744	0	0.116996	1.55993	0.753221	2.37838
PH01000589G0740	28.2636	0.208941	1.64857	1.49013	0.803673	3.06993	1.09353	1.421
PH01169704G0010	100.01	1.91783	5.53281	0.799012	1.33355	15.3241	5.02364	6.89727
PH01002295G0170	20.1906	0.470244	0.132888	0.049478	0	0.11863	3.68759	1.89754
PH01002880G0170	3.15828	0	0	0	0.133706	0	0.131945	0.138997
PH01000004G1140	10.3207	0.117259	0.0329956	0	0	0.305646	0.466488	1.54658
PH01000606G0600	17.3262	0.188349	0.319225	0.0484802	0.574213	0.428914	0.500417	2.07699
PH01001400G0170	5.49295	0.0764486	0.162115	0.128931	0.314774	0.0503329	0.137458	1.13753
PH01000231G0750	57.9289	1.52453	0.541424	0.674436	1.06872	1.20597	3.62802	8.36447
PH01003161G0050	2.22109	0	0.0132265	0.0260423	0	0.0132294	0.106443	0.419682
PH01000069G1630	152.636	3.85773	35.1388	9.1515	13.4297	69.344	88.5669	105.359
PH01004297G0100	21.6415	0.496685	1.18206	0.295182	0.0754655	2.86086	4.37321	6.95889
PH01003110G0050	61.2795	1.13157	1.18637	0.524969	1.18302	5.20916	8.33864	8.2403
PH01001329G0260	19.4752	0.416956	0.149612	0.0273864	0.414836	0.673441	1.51944	2.55165
PH01000316G0130	17.2092	0.267024	0.219242	0.0404548	0.218925	1.06132	0.357944	0.695555
PH01000161G0740	21.8301	0	0.861357	0.293475	0.216477	0.560541	0.770433	2.56722
PH01000000G1330	10.7393	0.216326	0.0611945	0.0471182	3.01026	0.123995	0.460286	1.1595
PH01000783G0330	56.2082	0.430984	35.7888	48.7068	12.9164	7.80377	32.8447	44.763
PH01017692G0010	77.6677	1.79996	2.56947	2.82056	8.63683	0.510254	11.9787	52.6748
PH01001028G0080	73.1131	1.74366	0.681795	0.337536	1.17282	3.18405	16.2058	20.2217
PH01086596G0010	52.0935	0.829134	3.16868	4.84797	9.6893	3.9421	20.5632	15.5326
PH01001008G0510	4.60563	0	0	0	0	0	0	0
PH01002213G0380	5.42267	0.0269538	1.06121	0.48839	0.409226	0.824908	1.25938	2.53984
PH01000829G0760	38.8935	0.920004	6.50625	7.07217	2.31424	8.40054	5.21986	12.7917
PH01000000G1880	4.43859	0.0357849	0	0	0.350049	0.0220099	0.100463	0.639157
PH01000458G0130	75.026	1.83493	1.71213	1.26866	0.442132	0.525242	1.08262	6.46557
PH01000978G0340	81.3963	2.04165	7.84496	13.5422	35.2055	7.61776	18.3941	54.9023
PH01002823G0080	8.20168	0.0395334	2.77091	1.13131	0.280261	1.78287	4.23216	14.6799
PH01000835G0510	22.6101	0.377149	0.521926	0.191588	1.04564	0.593882	1.42501	1.80813
PH01002437G0140	195.626	4.75983	1.94341	0.593481	0.832272	16.5773	7.99202	5.01597
PH01000176G1150	9.03292	0.140062	0.9316	0.467443	0.288474	0.448609	1.28809	2.85522
PH01003099G0060	11.3988	0.112729	0.0796123	0	0	0	0.288728	2.62809
PH01003209G0150	32.6626	0.530485	1.71129	1.58451	1.59302	1.41914	1.3696	11.1494
PH01000358G0390	43.1379	1.04106	1.28232	0.734718	1.46023	1.38213	4.89633	14.0985
PH01000949G0150	9.18413	0.180699	0.752825	0.20977	0.208151	1.75855	1.40359	1.49052
PH01000145G1200	29.7687	0.635952	0.0815871	0.10945	1.86586	0.503652	2.92588	2.47959
PH01000047G0100	13.3881	0.225009	0.464604	0.360803	1.89847	1.56428	1.12227	5.52906
PH01000721G0380	69.411	0.968613	10.2566	1.35238	0.190215	24.1338	27.9004	51.3177
PH01000087G0190	11.0643	0.109281	89.4606	41.9964	1.62911	15.6285	21.3102	46.6582
PH01000057G1720	7.22201	0.035936	0.0355033	0	0.0358511	0.063892	0.44972	1.8932
PH01000880G0120	9.81657	0	0	0	0	0	0	13.6059
PH01002563G0120	10.9913	0.0557693	0	0.0633255	0.136012	0.138568	0.0793901	0.509051
PH01002733G0030	2.74633	0.0141874	0	0	0	0.0814553	0.0579755	0.131581
PH01000788G0340	31.9695	0.774426	0	0.0285213	0	0	0.140225	7.48624
PH01000623G0200	7.94597	0	0.24581	0.135864	0	0.296816	0.280409	0.17726
PH01001155G0090	4.63186	0	0	0	0	0	0.0304993	1.37469
PH01003394G0110	22.6665	0.534449	17.7431	25.6491	29.3204	16.2009	11.389	55.0591
PH01004115G0080	206.243	5.47432	13.2855	13.5767	11.696	8.23412	28.6262	140.799
PH01000364G0980	45.5669	1.13297	2.47326	2.22901	5.59704	1.95619	21.5958	75.5285
PH01001438G0250	7.23786	0.037426	0	0	0.0918439	0	0.267659	0.0561785
PH01003566G0160	3.69163	0.0172088	0.163442	0.334481	0.0856298	0.215313	0.416388	1.16382
PH01005354G0040	11.1894	0	0	0	0.0640463	0.12862	0	0.234313
PH01000949G0530	23.1814	0.448102	2.91472	1.49202	6.89216	2.86996	5.20122	12.198
PH01001115G0500	122.768	2.85664	6.36352	4.95049	3.60899	11.255	14.359	17.1593
PH01000425G0420	7.8361	0.0648297	0.342203	0.244697	0.603645	1.21959	1.83482	2.07835
PH01000958G0560	3.05019	0.0272635	0.0747249	0.0195171	3.20787	0.0678377	1.12046	2.4823
PH01002683G0200	8.09131	0.0714205	0.894304	1.02916	0.699572	0.439715	1.60559	4.13014
PH01093035G0010	30.1227	0.246153	6.43953	7.241	1.53804	4.61582	4.96235	12.8708
PH01002987G0150	72.8867	1.78961	2.17136	0	2.14471	16.8403	19.1255	37.1825
PH01005629G0080	11.8154	0.120549	0.418823	0.390396	0.140308	0.471846	0.880486	1.31713
PH01000609G0020	179.802	4.51402	27.2686	7.15009	13.6373	77.1325	81.4039	129.389
PH01009338G0010	10.0087	0.164467	0.200031	0.0700473	0.326912	2.21909	10.2603	11.6697
PH01007367G0020	4.42186	0.0473444	0.335436	0.115017	0.160261	0.380067	0.34385	0.241503
PH01000123G1400	2.50133	6.15211e-05	0.0561613	0	0.000934393	7.67904e-05	0	0.000169858
PH01002036G0220	11.7107	0.262315	0.690283	0.516832	0.254483	0.53359	0.821198	1.33127
PH01005579G0050	34.966	0.924312	5.90129	4.14539	5.53717	3.20272	13.9825	12.5767
PH01002496G0100	14.2138	0.394585	1.00087	0.561102	0.465631	0.78626	0.955458	1.55602
PH01001105G0500	327.5	8.20709	45.5913	39.2307	41.2168	80.8808	163.509	185.103
PH01000167G0500	5.48689	0	0	0.0575083	0	0	1.57396e-06	0
PH01000850G0270	11.5142	0	0.934767	0.963794	0.432903	0.689755	10.6991	281.377
PH01001812G0240	8.36001	0	0	0	0	0	0	0
PH01002785G0230	1.8147	0.00400834	2.23861	1.23878	0.752772	0.00195967	0.0014407	0.00232224
PH01001903G0280	5.46472	0.0464963	0.031053	0	0.0599042	0.120247	0.102909	0.0732982
PH01001515G0160	18.0354	0.347246	0.165055	0.0836852	1.54911	0.329541	0.868246	1.91843
PH01002626G0120	33.7646	0.291414	2.77675	1.85366	7.72216	2.98664	5.2967	1.6062
PH01000797G0340	8.48711	0.0439525	3.25574	3.61895	1.61467	1.12594	2.69167	9.60402
PH01004394G0040	6.12038	0	0.0328232	0	0.066669	0.0340472	0.274857	3.21363
PH01001602G0160	35.729	0.712051	3.50266	1.99954	4.59404	4.10704	3.80859	6.87981
PH01000007G1880	19.7112	0.534373	2.11433	2.07558	2.0846	0.976232	5.54094	4.87404
PH01000160G0270	5.98966	0.0307803	0	0	0	0.0338278	0	0.121776
PH01000461G0760	7.69923	0	1.954	1.72824	0.358309	0.957779	8.94392	13.5679
PH01002540G0270	1.93818	0	0	0	0	0	0.0177624	0.0565745
PH01003551G0010	1.33021	0	0.0105714	0.00978398	0	0	0	0.0371692
PH01001879G0110	15.164	0.327867	0.598218	0.764064	0.0749671	0.381484	0.284888	0.414151
PH01002061G0210	12.2422	0.188849	0.291164	0.0379647	0.083056	0.902296	2.47296	3.05042
PH01000410G1060	903.285	20.8711	14.923	14.2165	12.0522	27.4313	33.5571	106.456
PH01000083G0620	4.57716	0.229709	0.260103	0.378912	0.54111	0.327626	0.622841	1.49273
PH01000084G1440	16.4411	0.29637	0.720107	0.386582	0.204807	0.599715	1.3045	1.13539
PH01000117G0090	11.8605	0.177608	0.0345428	0	0	0	0	0.220265
PH01000154G1370	19.0483	0.481697	2.81178	2.25939	1.28706	3.89972	10.1682	18.7663
PH01000764G0650	4.75658	0.0367285	0.854191	0	1.2754	5.73051	6.7434	5.19774
PH01000901G0070	6.51074	0	0.086944	0.0481828	0.171464	0.213339	0.117247	0.219068
PH01000965G0280	12.2434	0.284183	0.372806	0.450759	0.332498	0.614615	0.28642	1.21253
PH01001141G0550	19.5044	0.430048	2.21645	3.20792	0.484231	1.16675	1.05188	1.37461
PH01002178G0270	32.4659	0.973398	1.22654	0.636995	1.00515	0.827897	0.995667	12.7308
PH01000003G1230	16.0412	0.266235	2.90683	1.78772	0.750276	1.99045	6.53567	16.7095
PH01000295G0700	20.5004	0.514469	0.821969	0.261026	4.83342	1.74646	3.7457	5.09217
PH01000144G1500	22.9322	0.578117	0.251938	0.0872583	0.0311178	0.125331	1.1845	1.51292
PH01000435G0740	2.55617	7.19146e-05	9.31164e-05	0.000137251	0.000171095	4.39329e-05	9.59586e-05	0.360333
PH01000913G0280	13.7157	0.226624	12.8346	5.18757	12.9734	20.5864	10.1029	9.31868
PH01001369G0530	11.8211	0.199721	0.885854	0.74002	0.758341	3.07201	7.69024	11.8925
PH01000329G0850	21.1391	0.520327	0.549358	0.439381	0.661212	0.675149	2.29228	5.71228
PH01000451G0190	25.158	0.70215	0.249464	0.417496	1.16565	0.96818	3.94372	9.27975
PH01000000G2120	15.775	0.358101	0.690698	0.0707405	4.09274	15.3021	33.6832	48.1343
PH01000012G1230	10.2028	0	0.212532	0.0655608	0	0.0702702	0	0.0850915
PH01000107G0940	4.66656	0	0.0865111	0.0321426	0	0.034068	0.273452	6.59356
PH01001287G0150	116.137	3.27787	2.36306	0.84472	80.8338	14.7811	48.9917	78.6445
PH01000407G0800	89.6099	2.74791	15.026	7.38784	125.138	7.57424	9.01349	12.5526
PH01000733G0140	34.0511	0.818477	4.31487	6.22849	10.8339	4.84635	9.49498	34.2663
PH01000508G0100	3.59308	0	0	0	0	0	0.0841655	5.48515
PH01001363G0270	29.1313	0.688437	4.83371	1.81133	2.31563	4.71814	15.4736	24.9545
PH01001977G0150	58.8368	1.62984	0.147156	0.205378	1.90299	1.3899	1.43325	4.34823
PH01003190G0100	43.7784	1.17173	0.766719	0	0.819133	0.267971	1.80933	4.8636
PH01000000G2200	14.1341	0	0	0	0.183269	0.18704	0.211338	0.337408
PH01000114G1210	4.91475	0.0504769	0.117689	0.0935784	0.0663886	0.022422	0.551866	5.02804
PH01000896G0180	63.5156	3.03553	9.22079	9.84941	4.99419	2.99442	13.6083	15.5958
PH01000953G0530	7.32552	0.11668	0.158602	0.296497	0.126661	0.28377	0.546539	1.01748
PH01003848G0120	44.9258	1.28925	2.39635	0.748817	1.12199	21.2689	21.5026	23.7386
PH01001481G0370	48.0926	1.33295	1.15691	1.21848	0.917897	1.22863	1.96609	3.57453
PH01000174G1240	45.3693	1.25843	8.18247	7.92137	1.74551	6.8654	11.5506	7.49588
PH01000001G5130	4.95401	0.0551238	0.197238	0.200731	0.139967	0.222958	0.305222	0.56259
PH01001738G0330	46.4738	1.26471	1.86389	1.69587	1.25616	4.74957	4.8287	10.2573
PH01005618G0050	3.61606	0.0203859	0.139941	0.0258386	0	0.0804728	0.0304655	0.0323849
PH01001669G0130	16.6796	0.142732	0.0742608	0	0.148535	1.00688	0.808268	1.96572
PH01000460G0550	10.7451	0.176492	0.570194	0.480621	6.92273	0.563574	0.88605	3.4611
PH01000407G0790	32.5562	0.545977	0	0.197506	52.6918	0	0.372225	0.131941
PH01000705G0300	4.24035	0.0808542	1.20845	0.353234	0.870697	1.26055	0.128225	0.163712
PH01000135G0980	30.8689	0.850205	1.56107	2.30641	7.66576	2.31022	5.93214	8.42531
PH01000571G0770	404.199	9.27404	59.026	25.2651	6.77697	104.258	132.355	179.307
PH01001286G0440	4.11628	0	0	0.130539	0	0	0.0967136	0.886065
PH01002561G0120	2.97881	0	0.0186795	0.0689814	0.0744791	0	0.242272	3.67954
PH01002201G0080	92.9208	2.64861	4.56405	1.57576	12.5523	10.2945	17.7807	34.266
PH01052094G0010	8.91795	0.152955	1.19448	1.47288	0.696516	1.35736	1.85474	4.01475
PH01000585G0640	107.482	3.13432	3.07536	3.86572	2.92769	4.91793	2.90576	2.76838
PH01000179G0600	33.6804	0.877409	0.389913	0.168703	5.26266	2.79396	5.21862	4.19092
PH01001311G0450	29.6624	1.09949	3.52183	3.86959	4.41669	4.64894	7.90639	16.4831
PH01000119G0710	13.5947	0.245377	1.23453	0.416184	0.426774	3.80346	9.07442	17.0614
PH01000001G4480	43.532	1.22976	1.98864	2.12277	2.02814	1.41551	0.991715	2.38714
PH01000289G0740	49.3811	1.21312	4.35503	0.741138	0.0734318	8.2744	10.5618	13.469
PH01002328G0120	9.73894	0.110631	0.168906	0.155839	0.126537	0.733636	0.347139	1.40974
PH01003282G0180	4.99847	0	0	0	0.0464159	0.0364345	0.096293	0.147184
PH01001113G0110	306.36	7.09787	10.1404	8.22748	19.3118	26.237	76.5797	86.781
PH01000606G0170	404.07	11.0908	37.1121	20.6625	22.8473	105.203	95.1691	105.302
PH01000972G0490	12.0584	0.197271	0.628107	0.499102	1.04553	1.0862	1.24947	6.94221
PH01000028G0810	27.4447	0.768257	1.87001	3.05674	1.45451	5.88904	3.52196	9.62588
PH01000042G2280	24.9986	0.700959	0.399765	0.557219	0.311355	1.15071	0.714284	0.398858
PH01001589G0120	16.7291	0.388692	2.03344	1.0298	0.582137	4.13317	3.70671	3.07089
PH01001281G0430	22.9127	0.471731	2.99745	2.5573	1.88531	1.93716	1.84357	6.71081
PH01000964G0240	23.9537	0.657517	1.98395	0.573993	2.77687	12.8466	9.73441	10.2313
PH01000714G0610	6.14924	0	0.0402628	0.0370704	0.0399227	0.0405474	0.140043	0.489435
PH01000131G1260	44.1173	1.12687	0.860792	0	0.856939	1.55021	1.93803	16.2075
PH01000427G0800	58.1135	1.72128	7.75088	7.52986	2.10255	4.79691	4.90596	61.5475
PH01000353G1180	88.2818	2.52172	1.53943	1.23411	5.04326	3.00712	2.54025	9.81045
PH01000429G0990	101.897	2.92487	6.91707	1.22916	53.6177	34.9427	81.9708	114.05
PH01000232G0140	11.78	0.140083	0.28715	0.106056	0.168963	0.218002	0.188574	1.21359
PH01000391G0700	6.65697	0.0773639	0.153704	0.0858766	0.339457	0.0308538	0.0709051	0.374178
PH01000650G0450	16.8539	0.353674	1.87597	1.44868	1.05762	1.81202	2.68928	3.6651
PH01004369G0010	6.59538	0.117844	0.218528	0.279758	0.103947	0.107146	0.270975	0.281342
PH01000560G1100	7.99704	0.0439988	0.255844	0.0866364	0.190269	0.0484227	0.508199	13.3123
PH01000246G1150	5.68411	0	0	0	0	0	0.04078	0.172208
PH01000496G0570	4.93642	0.0282003	0	0	0.193754	0	0	2.97855
PH01001090G0260	3.02495	0.0177987	0.0221934	0.0204802	0	0.0218693	0.0497762	0.263257
PH01001845G0190	2.62682	0	0	0	0	0	0	0
PH01003979G0100	3.94156	0.0238895	33.3778	31.4389	14.6317	39.0386	107.317	226.716
PH01000127G0420	101.641	3.22304	6.57949	11.9811	4.82813	5.2402	11.1525	25.2904
PH01004855G0070	18.2925	0.477575	0.655432	0.0935132	0.290099	1.44874	12.2203	26.5941
PH01002667G0240	246.298	7.08674	20.6519	8.15448	34.7997	91.4772	114.393	130.423
PH01002158G0360	17.6859	0.488437	2.8752	2.01527	5.07068	7.32061	14.8982	15.5441
PH01000131G0440	5.90835	0	0.169238	0.192682	0.0823112	0.0427844	0	0.757023
PH01003929G0060	1.73869	0	0	0	0	0	0	0.0772402
PH01211737G0010	31.0638	0	0	0	0	0	0	0.226833
PH01001590G0300	139.226	4.1703	8.58658	3.03343	0.385493	10.3389	28.4943	49.1948
PH01002883G0150	34.621	0.974672	0.321059	0.0586398	0.4427	0.612949	3.90632	5.7078
PH01000026G1270	32.4765	0.292043	1.61883	2.92119	9.48624	1.0714	4.98961	13.3153
PH01000037G0740	28.2786	0.667808	2.02717	1.43806	0.953687	1.19741	3.19053	4.99224
PH01000531G0030	13.6846	0.367941	0.487664	1.7315	1.32405	0.997698	2.6549	2.89434
PH01000111G1080	6.91944	0	0	0.0893009	0	0.145533	0.391376	5.18955
PH01000349G0810	3.13453	0	0.648715	0.558918	0.270134	0.485311	0	0.254088
PH01001092G0270	3.51604	0.0220597	0	0.0226632	0.27138	0	0.029392	0.310237
PH01000287G0340	126.64	3.8024	10.0223	2.49062	115.263	39.3969	87.6864	97.6152
PH01001245G0020	13.8482	0.287948	0.22291	0.0815203	1.0843	0	3.00298	7.82652
PH01002390G0020	142.311	3.5164	4.02492	3.40931	7.10623	5.29946	4.54202	7.16563
PH01000870G0460	107.902	3.23917	10.592	19.8891	4.22043	10.4072	7.41786	16.1264
PH01001720G0230	122.767	2.86272	10.1025	5.94287	8.45889	6.89312	15.4177	29.5682
PH01000001G2610	21.4134	0.287373	8.60787	10.436	2.84317	2.52022	7.42633	8.77444
PH01000130G0620	12.0519	0.178841	0.113505	0.199576	0	0	0.222783	0.506009
PH01000316G0910	16.7104	0.335401	0.668786	0.0421178	0.268208	1.7038	1.68462	1.91705
PH01003664G0140	123.393	1.57767	0.65448	0.949442	0.668575	0.67717	1.54086	10.0302
PH01001105G0370	9.5778	0.104774	0.380958	1.14937	1.15586	0.359875	4.00537	15.357
PH01001307G0260	123.524	3.77908	3.23052	3.63979	3.08829	4.39905	8.69592	7.45637
PH01000123G0310	116.619	3.48146	0.516441	0.133869	10.8409	3.30865	17.4463	29.9131
PH01001536G0090	38.1492	1.14103	1.85208	1.47928	1.23684	0.862048	10.6113	20.0006
PH01001930G0060	114.491	3.52418	11.3703	12.2083	4.16373	7.83784	13.8104	33.0327
PH01000642G0080	94.4192	2.85298	5.34385	4.27362	5.69822	3.3812	5.40948	25.0358
PH01000604G0230	2.44577	0	0.0516913	0.0834388	0.0968349	0	0.247639	0.0597975
PH01001235G0350	1.59391	0.00947371	0	0	0.0700478	0	0.0268755	0.184238
PH01000009G2490	10.6826	0.117537	0.613666	0.261547	0.405098	1.23319	1.05776	4.42453
PH01000006G2370	59.3654	1.62652	7.03315	8.12659	9.17088	10.3998	24.209	61.7786
PH01000081G1980	12.1821	0.269002	0.0656778	0.122527	0.401669	0.0680166	0.039223	0.248372
PH01000842G0450	4.44033	0.0706929	0.0622709	0.115092	0.0604028	0.040442	0.299315	0.267238
PH01000107G1170	6.09742	0.139855	0.387481	0.440838	0.197353	0.860994	2.12527	4.97258
PH01001438G0230	3.52722	0.0352935	0	0.0201691	0	0	0.0976648	0.0516936
PH01000192G1360	47.5769	1.302	5.74273	6.15501	0.733355	2.89864	2.37589	8.94618
PH01001951G0050	5.27595	0	0.252921	0.0388034	0	0.0415279	0.141275	0.149086
PH01005647G0060	5.59074	0	0	0	0	0	0	0.159412
PH01000627G0550	165.386	5.00594	12.4572	3.26015	24.7717	37.7965	85.4557	177.139
PH01000368G0150	7.03137	0.134674	0.409305	0.616511	6.05531	1.88662	5.79777	7.81281
PH01000011G1900	5.38369	0.06516	1.31648	0.737511	0.287517	0.871519	1.2173	2.52605
PH01000631G0540	48.5041	1.33387	1.89526	1.23798	0.886055	3.66142	3.1759	3.73397
PH01004610G0120	12.5521	0.320851	0.0749092	0.0696901	0.811941	0.249104	0.11422	0.907997
PH01002045G0230	42.3571	1.33046	1.50863	1.16264	2.73122	4.41929	10.025	9.70251
PH01000679G0330	17.7118	0.324012	0.358353	0.438623	18.3759	0.0613507	0.0713275	0.89048
PH01000103G1450	2.41834	0.0155717	0.602989	0.801655	0.922566	0.513175	0.353594	0.955537
PH01001986G0020	6.25362	0	0	0	0	0	0.146882	0.45964
PH01004473G0060	3.34924	0.00081555	0.103886	2.84855e-05	0.0117785	1.83616e-05	0.160033	0.00196011
PH01000124G1120	30.0543	0.810135	2.2193	2.07779	1.32997	1.11778	2.21151	5.58327
PH01000050G0740	265.878	8.00819	9.61972	11.0431	7.88541	19.2856	58.0033	97.2474
PH01000500G0540	5.21377	0.0650743	0.335264	0	0.920722	1.03916	5.32288	7.0614
PH01001030G0640	5.73239	0.0707624	0.824543	0.515278	0.780816	0.898722	4.31376	4.63276
PH01001976G0320	63.3623	1.83226	11.9002	1.74255	20.5463	94.9638	75.1542	135.137
PH01000144G1050	9.52299	0	3.159	0	0.812482	12.0991	9.22971	13.1505
PH01000173G0700	15.6011	0.0893571	1.31562	0	0.267665	8.35417	23.0333	43.0948
PH01000439G0620	2.37048	0	0.0585762	0.0540806	0.0752105	0.0949072	0.455907	1.21067
PH01004952G0020	2.34933	0.0172695	0.0179206	0.0358446	0.156618	0.248144	1.37456	1.22057
PH01000116G0770	364.223	10.9214	4.09715	2.2224	9.46432	10.4188	20.6281	46.3253
PH01004862G0050	19.6872	0.709239	1.80641	1.55735	2.22435	2.24303	3.73066	4.21735
PH01001086G0140	58.0163	1.82197	0.114866	0.21516	0.0842204	0.197648	0.0965364	3.26467
PH01004949G0070	6.77191	0.123914	0.183204	0.0373049	0.353589	0.390253	3.05363	4.21569
PH01002488G0280	9.30912	0.152037	2.51033	3.22258	1.04839	4.14801	3.83996	4.71733
PH01000354G0450	20.998	0.63122	1.85072	0.150889	15.4768	14.9184	66.393	70.5616
PH01000018G1570	5.99038	0	2.46011	1.2206	2.15262	1.31545	6.61585	10.6411
PH01001405G0370	9.78701	0	1.5528	1.42975	1.26888	1.1357	2.08025	8.41218
PH01003687G0160	3.43798	0	0	0	0	0	0	0
PH01010679G0030	2.49051	0	0.0849344	0.155638	0.0407472	0	0.139975	0.648599
PH01000059G0480	49.1172	0.591457	0.727378	0.78013	0.372067	0.62091	0.640371	1.73349
PH01000532G0950	89.7883	2.76976	2.85768	2.90888	1.95571	3.04885	8.58585	13.5789
PH01002076G0230	129.975	4.21473	23.9329	23.0805	7.46385	13.7621	29.2634	22.9421
PH01001341G0290	4.92473	0.049968	0.126686	0.0581415	0.153093	0.157648	0.359141	0.417872
PH01001083G0600	15.4053	0.356922	0.317647	0.485913	0.318879	0.342631	0.603607	0.911274
PH01000164G0260	5.60373	0.100205	0.440248	0.36355	0.161774	0.326861	0.297314	17.2299
PH01000234G0830	6.2032	0.0974465	1.31546	1.45019	0.259121	0.358716	3.0385	4.56699
PH01004854G0090	8.83634	0.160427	0.363522	0.779711	1.52887	1.06358	1.3596	1.14961
PH01089297G0010	869.506	25.1298	52.6719	57.6092	50.0544	37.1441	99.2027	669.977
PH01000496G0250	101.156	3.14227	3.3062	1.75322	38.9374	11.6629	38.7427	44.4297
PH01002529G0070	27.6007	0.660867	1.39172	0.202847	0	0.303097	2.87062	5.30078
PH01000144G1010	109.836	0.979358	3.77025	0.393872	0.33263	32.3672	16.9187	15.2928
PH01000335G0770	60.252	1.86574	0.315278	0.227952	0.394514	0.78546	2.98989	9.99284
PH01003222G0150	14.1666	0.413901	0.0925525	0.0901992	4.76787	0.923822	0.924842	12.6825
PH01000598G0850	26.52	0.849383	1.56665	0.885866	6.20525	13.0847	18.9247	14.2644
PH01004796G0120	99.3556	2.9602	0.529896	0.879193	0.327209	1.54234	0.571152	5.61332
PH01000492G0510	12.3393	0.341255	0.941135	1.07336	1.01865	1.28465	3.08902	7.38679
PH01001651G0230	90.4688	2.88686	4.51482	5.53344	10.8169	8.96072	9.02483	20.5944
PH01000431G0620	21.3458	0.732003	2.71269	1.52001	4.37308	7.03302	23.5335	8.84462
PH01000076G1580	3.26153	0.0204198	0.0511415	0.0476938	0.0503641	0	0.233006	0.614844
[truncated: 7,432 more rows]

## Sheet: Table S3 
Table S3 The down-regulated genes involved in shoot growth
gene family	S1	S2	S3	S4	S5	S6	S7
nascent polypeptide-associated complex subunit alpha	1	0	0	0	0	0	0
cyclin B	0	0	0	0	0	0	0
cyclin A	1	2	2	1	2	2	1
cell division cycle	7	10	11	10	4	8	4
auxin influx carrier	1	0	0	2	2	2	0
auxin-responsive protein IAA	2	1	1	1	2	3	2
transport inhibitor response 1	0	0	0	0	0	0	0
auxin response factor	2	5	3	6	4	4	3
GH3	3	3	3	3	3	3	2
SAUR	10	9	9	10	9	11	6
histidine kinase	5	3	3	3	3	4	2
two-component response regulator ARR-B	12	10	10	10	11	12	7
two-component response regulator ARR-A	3	0	0	2	2	3	4
gibberellin receptor GID1	15	13	11	9	12	9	5
GRAS	7	8	8	10	9	5	6
cyclin D	1	0	0	0	0	1	1
insensitive 1-associated receptor kinase 1	38	46	43	38	41	38	32
xyloglucan:xyloglucosyl transferase	9	6	8	8	4	4	2
protein-serine/threonine kinase	10	9	9	10	7	6	1
ubiquitin-conjugating enzyme E2	8	5	5	4	5	5	5
protein brassinosteroid insensitive 1	20	24	24	20	25	17	15
brassinosteroid insensitive 1-associated receptor kinase 1	38	46	43	38	41	38	32
LRR receptor-like serine/threonine-protein kinase EFR	20	22	22	22	22	22	23
BR-signaling kinase	1	1	3	2	1	2	1
brassinosteroid resistant 1/2	0	0	0	0	0	0	0
E2F transcription factor	0	0	0	0	0	0	0
MADS-box	7	6	4	2	6	3	1
WRKY	55	58	62	44	43	33	24
MYB	43	40	45	37	35	29	18
TGA	15	18	16	17	14	16	14
growth-regulating factor	0	0	0	0	0	0	0
NAC	22	19	24	16	17	13	7
AP2	5	4	5	4	4	2	2
EREBP	51	44	57	41	38	29	25
NAC	20	17	22	14	14	11	5
aquaporin	5	4	3	2	4	5	1
kinesin	4	3	4	3	4	4	3
Cellulose synthase A	9	8	8	11	8	8	0
Cellulose synthase-like	0	0	0	1	0	1	0
JAR1	2	2	2	2	2	2	1
JAZ	18	14	16	10	6	7	5
COI1	0	0	0	0	0	0	0
MYC2	15	12	18	13	9	11	13

## Sheet: Table S4
Table S4 The up-regulated genes involved in shoot growth
gene family	S1	S2	S3	S4	S5	S6	S7
nascent polypeptide-associated complex subunit alpha	0	0	0	0	0	0	0
cyclin B	3	8	8	9	9	9	8
cyclin A	4	5	5	5	6	5	5
cell division cycle	5	10	9	10	10	11	10
auxin influx carrier	5	5	5	4	5	5	5
auxin-responsive protein IAA	7	11	11	10	11	12	16
transport inhibitor response 1	2	0	0	0	0	0	0
auxin response factor	5	5	4	4	8	6	7
GH3	2	0	0	5	2	3	2
SAUR	4	7	10	1	5	7	3
histidine kinase	12	18	18	14	19	16	15
two-component response regulator ARR-B	8	10	9	10	8	7	10
two-component response regulator ARR-A	1	2	2	1	1	1	1
gibberellin receptor GID1	3	4	4	4	3	4	6
GRAS	6	8	7	7	8	6	6
cyclin D	12	16	17	15	13	14	11
insensitive 1-associated receptor kinase 1	8	13	13	9	15	17	16
xyloglucan:xyloglucosyl transferase	8	14	14	14	14	15	16
protein-serine/threonine kinase	28	28	28	25	29	28	29
ubiquitin-conjugating enzyme E2	9	16	16	14	16	18	12
protein brassinosteroid insensitive 1	29	35	35	27	36	39	37
brassinosteroid insensitive 1-associated receptor kinase 1	8	13	13	9	15	17	16
LRR receptor-like serine/threonine-protein kinase EFR	1	0	0	2	2	2	2
BR-signaling kinase	1	2	2	0	2	1	0
brassinosteroid resistant 1/2	1	2	1	2	2	3	3
E2F transcription factor	3	4	4	2	4	2	3
MADS-box	2	1	1	1	1	3	1
WRKY	1	2	1	1	1	3	2
MYB	7	11	9	6	12	18	25
TGA	3	5	5	3	5	5	4
growth-regulating factor	2	2	1	0	1	0	0
NAC	3	3	3	4	2	4	7
AP2	12	4	4	6	8	1	2
EREBP	3	6	4	8	8	12	18
NAC	1	1	1	3	1	3	6
aquaporin	4	10	11	10	9	12	14
kinesin	25	57	48	45	49	54	50
Cellulose synthase A	0	0	0	1	1	6	6
Cellulose synthase-like	3	4	4	5	3	6	5
JAR1	0	0	0	0	1	0	0
JAZ	0	0	0	0	0	0	1
COI1	1	0	0	0	0	0	0
MYC2	13	17	16	20	22	22	18

## Sheet: Table S5
Table S5 The number of intercation genes
Protin	Family	Connection times
PH01000025G1600	AUX/IAA	13
PH01000186G1080	PP2C	12
PH01000179G0630	MYC2	10
PH01001876G0340	MYC2	10
PH01000319G0250	Cyclin D3	10
PH01001976G0240	TCH4	10
PH01000445G0610	PP2C	10
PH01000044G0460	SRK2	10
PH01003159G0070	AUX/IAA	10
PH01001098G0440	AUX/IAA	9
PH01001092G0040	ABF	9
PH01000676G0500	AUX/IAA	8
PH01002968G0190	CRE1	8
PH01000213G1380	JAZ	8
PH01001832G0020	SAUR	7
